# Supplementary material for: Fine-Needle Aspiration Biopsy as a Preoperative Procedure in Patients with Malignancy in Solitary and Multiple Thyroid Nodules
Source: PLoS One. 2016 Jan 19;11(1):e0146883. doi: 10.1371/journal.pone.0146883 (PMC4718628; doi:10.1371/journal.pone.0146883)
Supplement: S1 Dataset — (XLS) [file pone.0146883.s001.xls]

## Sheet: Arkusz1
1st or 2nd or 3th FNAB result: 1-malignancy susp., 2-benign, 3-nondiagnostic	CT scan suggestive of malignant process 1-yes, 2-No	Clinical suspicion for maligancy 1-yes, 2-no	History of neck and head irradiation, “positive” history of familial thyroid cancer, MEN syndrome presence in the first degree relatives 1-yes, 2-no	Clinical suspicion of systemic disease (4 lymphomas and 6 cases of secondary tumors) 1-yes, 2-no	Age: 1<45; 2>=45	Gender: 0-F, 1-M	Type of surgery: 1-total; 2-no total,	Reoperation needed: 1-no; 2-yes	Histopathological type of cancer: 1-papillary, 2-follicular, 3-medullary, 4-undifferentiated, 5-sarcoma, 6-secondary, 7-lymphoma,	Stage: 1-I, 2-II, 3-III, 4-IV	pT:1-pT1a, 2-pT1b, 3-pT2, 4-pT3, 5-pT4a, 6-pT4b, 7-pTm	pN: 1-pN0,2-pN1a, 3-pN1b, 4-pNx	pM: 1-pM0, 2-pM1, 3-pMx	Solitary -1, Multifocal -2	Final decision
1	no indication to performe	2	2	2	1	0	1	1	1	1	2	1	1	1	included
1	no indication to performe	2	2	2	2	1	1	1	1	1	2	1	1	1	included
1	no indication to performe	2	2	2	2	0	1	1	1	2	3	1	1	1	included
1	no indication to performe	2	2	2	2	0	1	1	1	1	1	1	1	1	included
1	no indication to performe	2	2	2	2	0	1	1	1	1	2	1	1	1	included
1	no indication to performe	2	2	2	1	0	1	1	1	1	1	1	1	1	included
1	no indication to performe	2	2	2	1	0	1	1	1	2	3	1	1	1	included
1	no indication to performe	2	2	2	2	0	1	1	1	3	5	2	1	1	included
1	no indication to performe	2	2	2	2	0	1	1	1	1	1	1	1	1	included
1	no indication to performe	2	2	2	2	0	1	1	1	1	1	1	1	1	included
1	no indication to performe	2	2	2	2	0	1	1	1	1	2	1	1	1	included
1	no indication to performe	2	2	2	2	1	1	1	1	2	3	2	1	1	included
1	no indication to performe	2	2	2	2	1	1	1	1	4	5	2	1	1	included
1	no indication to performe	2	2	2	2	0	1	1	1	1	1	1	1	1	included
1	no indication to performe	2	2	2	2	0	1	1	1	2	3	1	1	1	included
1	no indication to performe	2	2	2	1	0	1	1	1	1	1	1	1	1	included
1	no indication to performe	2	2	2	2	0	1	1	1	2	3	4	3	1	included
1	no indication to performe	2	2	2	1	0	1	1	1	1	1	1	1	1	included
1	no indication to performe	2	2	2	2	1	1	1	1	3	4	1	1	1	included
1	no indication to performe	2	2	2	2	0	1	1	1	1	1	1	1	1	included
1	no indication to performe	2	2	2	2	0	1	1	1	4	6	3	1	1	included
1	no indication to performe	2	2	2	1	0	1	1	1	1	2	1	1	1	included
1	no indication to performe	2	2	2	2	1	1	1	1	3	4	1	1	1	included
1	no indication to performe	2	2	2	2	0	1	1	1	1	1	1	1	1	included
1	no indication to performe	2	2	2	2	0	1	1	1	1	1	1	1	1	included
1	no indication to performe	2	2	2	2	0	1	1	1	1	2	1	1	1	included
1	no indication to performe	2	2	2	2	0	1	1	1	3	4	1	1	1	included
1	no indication to performe	2	2	2	2	1	1	1	1	2	3	1	1	1	included
1	no indication to performe	2	2	2	2	0	1	1	1	3	4	2	1	1	included
1	no indication to performe	2	2	2	1	0	1	1	1	1	1	1	1	1	included
1	no indication to performe	2	2	2	2	0	1	1	1	4	6	2	1	1	included
1	no indication to performe	2	2	2	2	0	1	1	1	3	1	2	1	1	included
1	no indication to performe	2	2	2	2	0	1	1	1	1	1	1	1	1	included
1	no indication to performe	2	2	2	1	0	2	1	1	1	1	4	3	1	included
1	no indication to performe	2	2	2	2	0	1	1	1	3	4	1	1	1	included
1	no indication to performe	2	2	2	2	0	1	1	1	2	5	1	1	1	included
1	no indication to performe	2	2	2	1	0	2	1	1	1	1	4	3	1	included
1	no indication to performe	2	2	2	2	0	2	1	1	1	1	4	3	1	included
1	no indication to performe	2	2	2	2	0	1	1	1	1	1	1	1	1	included
1	no indication to performe	2	2	2	1	0	2	1	1	1	1	4	3	1	included
1	no indication to performe	2	2	2	2	0	1	1	1	2	3	4	3	1	included
1	no indication to performe	2	2	2	1	0	1	1	1	1	2	1	1	1	included
1	no indication to performe	2	2	2	1	0	1	1	1	1	2	1	1	1	included
1	no indication to performe	2	2	2	2	0	1	1	1	2	3	1	1	1	included
1	no indication to performe	2	2	2	1	0	2	2	1	1	2	4	3	1	included
1	no indication to performe	2	2	2	1	1	1	1	1	1	1	1	1	1	included
1	no indication to performe	2	2	2	2	0	2	2	1	1	2	4	3	1	included
1	no indication to performe	2	2	2	2	0	1	1	1	3	4	1	1	1	included
1	no indication to performe	2	2	2	1	0	2	2	1	1	2	4	3	1	included
1	no indication to performe	2	2	2	2	0	1	1	1	2	3	1	1	1	included
1	no indication to performe	2	2	2	1	0	1	1	1	1	2	2	1	1	included
1	no indication to performe	2	2	2	1	0	1	1	1	1	1	1	1	1	included
1	no indication to performe	2	2	2	2	0	2	2	1	1	1	4	3	1	included
1	no indication to performe	2	2	2	2	0	1	1	1	2	3	4	3	1	included
1	no indication to performe	2	2	2	2	0	1	1	1	1	2	1	1	1	included
1	no indication to performe	2	2	2	2	0	1	1	1	1	1	4	3	1	included
1	no indication to performe	2	2	2	2	0	1	1	1	1	1	1	1	1	included
1	no indication to performe	2	2	2	2	0	2	2	1	1	1	4	3	1	included
1	no indication to performe	2	2	2	1	0	1	1	1	1	1	1	1	1	included
1	no indication to performe	2	2	2	1	0	1	1	1	1	1	1	1	1	included
1	no indication to performe	2	2	2	1	0	1	1	1	1	3	1	1	1	included
1	no indication to performe	2	2	2	1	0	1	1	1	1	2.7	1	1	1	included
1	no indication to performe	2	2	2	1	0	1	1	1	1	2	2	1	1	included
1	no indication to performe	2	2	2	2	0	1	1	1	3	4	2	1	1	included
1	no indication to performe	2	2	2	2	0	2	2	1	2	3	4	3	1	included
1	no indication to performe	2	2	2	2	0	1	1	1	1	2	1	1	1	included
1	no indication to performe	2	2	2	1	0	1	1	1	1	1	1	1	1	included
1	no indication to performe	2	2	2	2	1	1	1	1	1	1	1	1	1	included
1	no indication to performe	2	2	2	1	0	1	1	1	1	1	1	1	1	included
1	no indication to performe	2	2	2	2	0	1	1	1	1	2	1	1	1	included
1	no indication to performe	2	2	2	1	0	1	1	1	1	1	1	1	1	included
1	no indication to performe	2	2	2	2	0	2	2	2	3	4	4	3	1	included
1	no indication to performe	2	2	2	2	0	2	1	2	4	5	2	1	1	included
1	no indication to performe	2	2	2	2	0	2	2	2	4	6	2	1	1	included
1	no indication to performe	2	2	2	2	0	1	1	2	4	6	2	2	1	included
1	no indication to performe	2	2	2	1	1	2	2	2	1	1	4	3	1	included
1	no indication to performe	2	2	2	2	1	1	1	2	4	6	2	2	1	included
1	no indication to performe	2	2	2	1	0	2	2	2	2	3	4	3	1	included
1	no indication to performe	2	2	2	1	1	1	1	3	4	5	3	1	1	included
1	no indication to performe	2	2	2	1	1	1	1	3	4	5	3	1	1	included
1	no indication to performe	2	2	2	2	0	1	1	3	1	1	1	1	1	included
1	no indication to performe	2	2	2	1	0	2	2	3	3	4	4	3	1	included
1	no indication to performe	2	2	2	2	0	1	1	4	4	5	2	1	1	included
1	no indication to performe	2	2	2	2	1	2	1	4	4	6	3	2	1	included
1	no indication to performe	2	2	2	2	0	2	1	4	4	6	3	1	1	included
1	no indication to performe	2	2	2	2	0	2	1	4	4	6	3	1	1	included
1	no indication to performe	2	2	2	2	0	2	2	4	4	6	3	1	1	included
1	no indication to performe	2	2	2	2	0	1	1	4	3	4	4	3	1	included
1	no indication to performe	2	2	2	2	0	2	1	5	4	6	3	2	1	included
1	no indication to performe	2	2	2	2	0	2	2	5	4	5	2	2	1	included
2	no indication to performe	2	2	2	2	0	2	2	1	1	2	1	1	1	included
2	no indication to performe	2	2	2	1	0	2	2	1	1	1	4	3	1	included
2	no indication to performe	2	2	2	2	0	1	1	1	2	4	4	3	1	included
2	no indication to performe	2	2	2	2	0	1	1	1	1	1	4	3	1	included
2	no indication to performe	2	2	2	2	0	2	2	1	1	1	4	3	1	included
2	no indication to performe	2	2	2	2	0	1	1	1	1	1	1	1	1	included
2	no indication to performe	2	2	2	2	1	2	2	2	2	4	4	3	1	included
2	no indication to performe	2	2	2	2	0	2	2	3	3	4	4	3	1	included
1	no indication to performe	2	2	2	2	0	1	1	1	1	1	1	1	2	included
1	no indication to performe	2	2	2	1	0	1	1	1	1	2	1	1	2	included
1	no indication to performe	2	2	2	2	0	1	1	1	1	1	1	1	2	included
1	no indication to performe	2	2	2	1	0	1	1	1	1	3	1	1	2	included
1	no indication to performe	2	2	2	1	1	1	1	1	1	3	3	1	2	included
1	no indication to performe	2	2	2	1	0	1	1	1	1	2	1	1	2	included
1	no indication to performe	2	2	2	2	0	1	1	1	1	1	1	1	2	included
1	no indication to performe	2	2	2	2	0	1	1	1	1	1	1	1	2	included
1	no indication to performe	2	2	2	2	0	1	1	1	1	2	1	1	2	included
1	no indication to performe	2	2	2	2	0	1	1	1	1	1	1	1	2	included
1	no indication to performe	2	2	2	1	0	1	1	1	1	1	2	1	2	included
1	no indication to performe	2	2	2	1	1	2	2	1	1	2	1	1	2	included
1	no indication to performe	2	2	2	1	0	1	1	1	1	1	1	1	2	included
1	no indication to performe	2	2	2	2	0	1	1	1	1	2	1	1	2	included
1	no indication to performe	2	2	2	2	0	1	1	1	1	1	1	1	2	included
1	no indication to performe	2	2	2	2	0	1	1	1	1	1	1	1	2	included
1	no indication to performe	2	2	2	2	0	1	1	1	2	3.7	1	1	2	included
1	no indication to performe	2	2	2	2	1	1	1	1	1	2	1	1	2	included
1	no indication to performe	2	2	2	2	0	1	1	1	1	2	1	1	2	included
1	no indication to performe	2	2	2	1	0	1	1	1	1	1	1	1	2	included
1	no indication to performe	2	2	2	2	0	1	1	1.4	4	5	2	1	2	included
2	no indication to performe	2	2	2	2	0	2	2	1	1	1	4	3	2	included
2	no indication to performe	2	2	2	2	0	2	1	1	1	1	4	3	2	included
2	no indication to performe	2	2	2	2	0	2	1	1	3	3	2	3	2	included
2	no indication to performe	2	2	2	2	0	2	2	1	1	1	4	3	2	included
2	no indication to performe	2	2	2	2	0	2	2	1	1	1	4	3	2	included
2	no indication to performe	2	2	2	2	0	2	2	1	1	1	3	4	2	included
2	no indication to performe	2	2	2	2	0	2	2	1	1	1	4	3	2	included
2	no indication to performe	2	2	2	2	0	2	2	1	1	1	4	3	2	included
2	no indication to performe	2	2	2	2	0	1	1	1	1	1	1	1	2	included
2	no indication to performe	2	2	2	2	1	2	2	1	1	1	4	3	2	included
2	no indication to performe	2	2	2	2	0	1	2	1	1	1	4	3	2	included
2	no indication to performe	2	2	2	2	0	2	2	1	2	3	4	3	2	included
2	no indication to performe	2	2	2	1	0	2	2	1	1	1	4	3	2	included
2	no indication to performe	2	2	2	2	0	2	2	1	1	1.7	4	3	2	included
2	no indication to performe	2	2	2	1	0	2	2	1	1	2	4	3	2	included
2	no indication to performe	2	2	2	2	0	2	2	1	4	6	4	3	2	included
2	no indication to performe	2	2	2	2	0	2	2	1	1	1	4	3	2	included
2	no indication to performe	2	2	2	2	0	2	2	1	2	3	4	3	2	included
2	no indication to performe	2	2	2	1	0	2	2	1	1	2	4	3	2	included
2	no indication to performe	2	2	2	1	0	2	2	1	1	2	4	3	2	included
2	no indication to performe	2	2	2	2	0	2	2	1	1	1	4	3	2	included
2	no indication to performe	2	2	2	2	0	2	2	1	1	2	4	3	2	included
2	no indication to performe	2	2	2	1	1	1	1	1	1	1	4	3	2	included
2	no indication to performe	2	2	2	1	0	2	2	1	1	2.7	4	3	2	included
2	no indication to performe	2	2	2	2	0	2	2	1	1	1	4	3	2	included
2	no indication to performe	2	2	2	2	0	2	2	1	1	1	4	3	2	included
2	no indication to performe	2	2	2	2	0	2	2	1	2	3	4	3	2	included
2	no indication to performe	2	2	2	2	1	2	2	1	2	3	4	3	2	included
2	no indication to performe	2	2	2	2	0	2	2	1	1	2	4	3	2	included
2	no indication to performe	2	2	2	1	0	2	2	1	1	2	4	3	2	included
2	no indication to performe	2	2	2	2	0	2	2	1	1	1	4	3	2	included
2	no indication to performe	2	2	2	2	0	1	1	1	1	1	4	3	2	included
2	no indication to performe	2	2	2	2	0	1	1	1	2	3.7	4	3	2	included
2	no indication to performe	2	2	2	2	0	1	1	1	1	1	4	3	2	included
2	no indication to performe	2	2	2	2	1	1	1	1	2	3	4	3	2	included
2	no indication to performe	2	2	2	2	0	2	2	1	1	1	4	3	2	included
2	no indication to performe	2	2	2	1	0	2	2	1	1	1	4	3	2	included
2	no indication to performe	2	2	2	2	0	2	2	1	2	3	4	3	2	included
2	no indication to performe	2	2	2	1	0	1	1	1	1	2	4	3	2	included
2	no indication to performe	2	2	2	2	0	1	1	1	1	2	4	3	2	included
2	no indication to performe	2	2	2	2	0	2	2	1	1	1	4	3	2	included
2	no indication to performe	2	2	2	2	0	2	2	2	3	4	4	3	2	included
2	no indication to performe	2	2	2	2	1	2	2	2	2	3	4	3	2	included
2	no indication to performe	2	2	2	1	0	2	2	2	2	3	4	3	2	included
2	no indication to performe	2	2	2	2	1	1	1	2	3	4	4	3	2	included
2	no indication to performe	2	2	2	2	1	2	2	4	3	4	4	3	2	included
2	no indication to performe	2	2	2	2	0	2	2	4	4	6	4	3	2	included
2	1	2	2	2	1	0	due to exclusion no data collected	due to exclusion no data collected	due to exclusion no data collected	due to exclusion no data collected	due to exclusion no data collected	due to exclusion no data collected	due to exclusion no data collected	due to exclusion no data collected	excluded
2	1	2	2	2	2	1	due to exclusion no data collected	due to exclusion no data collected	due to exclusion no data collected	due to exclusion no data collected	due to exclusion no data collected	due to exclusion no data collected	due to exclusion no data collected	due to exclusion no data collected	excluded
2	1	2	2	2	2	0	due to exclusion no data collected	due to exclusion no data collected	due to exclusion no data collected	due to exclusion no data collected	due to exclusion no data collected	due to exclusion no data collected	due to exclusion no data collected	due to exclusion no data collected	excluded
2	1	2	2	2	2	0	due to exclusion no data collected	due to exclusion no data collected	due to exclusion no data collected	due to exclusion no data collected	due to exclusion no data collected	due to exclusion no data collected	due to exclusion no data collected	due to exclusion no data collected	excluded
2	1	2	2	2	2	0	due to exclusion no data collected	due to exclusion no data collected	due to exclusion no data collected	due to exclusion no data collected	due to exclusion no data collected	due to exclusion no data collected	due to exclusion no data collected	due to exclusion no data collected	excluded
2	1	2	2	2	1	0	due to exclusion no data collected	due to exclusion no data collected	due to exclusion no data collected	due to exclusion no data collected	due to exclusion no data collected	due to exclusion no data collected	due to exclusion no data collected	due to exclusion no data collected	excluded
2	1	2	2	2	1	0	due to exclusion no data collected	due to exclusion no data collected	due to exclusion no data collected	due to exclusion no data collected	due to exclusion no data collected	due to exclusion no data collected	due to exclusion no data collected	due to exclusion no data collected	excluded
2	1	2	2	2	2	0	due to exclusion no data collected	due to exclusion no data collected	due to exclusion no data collected	due to exclusion no data collected	due to exclusion no data collected	due to exclusion no data collected	due to exclusion no data collected	due to exclusion no data collected	excluded
2	1	2	2	2	2	0	due to exclusion no data collected	due to exclusion no data collected	due to exclusion no data collected	due to exclusion no data collected	due to exclusion no data collected	due to exclusion no data collected	due to exclusion no data collected	due to exclusion no data collected	excluded
2	1	2	2	2	2	0	due to exclusion no data collected	due to exclusion no data collected	due to exclusion no data collected	due to exclusion no data collected	due to exclusion no data collected	due to exclusion no data collected	due to exclusion no data collected	due to exclusion no data collected	excluded
2	1	2	2	2	2	0	due to exclusion no data collected	due to exclusion no data collected	due to exclusion no data collected	due to exclusion no data collected	due to exclusion no data collected	due to exclusion no data collected	due to exclusion no data collected	due to exclusion no data collected	excluded
2	1	2	2	2	2	1	due to exclusion no data collected	due to exclusion no data collected	due to exclusion no data collected	due to exclusion no data collected	due to exclusion no data collected	due to exclusion no data collected	due to exclusion no data collected	due to exclusion no data collected	excluded
2	1	2	2	2	2	1	due to exclusion no data collected	due to exclusion no data collected	due to exclusion no data collected	due to exclusion no data collected	due to exclusion no data collected	due to exclusion no data collected	due to exclusion no data collected	due to exclusion no data collected	excluded
2	1	2	2	2	2	0	due to exclusion no data collected	due to exclusion no data collected	due to exclusion no data collected	due to exclusion no data collected	due to exclusion no data collected	due to exclusion no data collected	due to exclusion no data collected	due to exclusion no data collected	excluded
2	1	2	2	2	2	0	due to exclusion no data collected	due to exclusion no data collected	due to exclusion no data collected	due to exclusion no data collected	due to exclusion no data collected	due to exclusion no data collected	due to exclusion no data collected	due to exclusion no data collected	excluded
2	1	2	2	2	1	0	due to exclusion no data collected	due to exclusion no data collected	due to exclusion no data collected	due to exclusion no data collected	due to exclusion no data collected	due to exclusion no data collected	due to exclusion no data collected	due to exclusion no data collected	excluded
2	1	2	2	2	2	0	due to exclusion no data collected	due to exclusion no data collected	due to exclusion no data collected	due to exclusion no data collected	due to exclusion no data collected	due to exclusion no data collected	due to exclusion no data collected	due to exclusion no data collected	excluded
2	1	2	2	2	1	0	due to exclusion no data collected	due to exclusion no data collected	due to exclusion no data collected	due to exclusion no data collected	due to exclusion no data collected	due to exclusion no data collected	due to exclusion no data collected	due to exclusion no data collected	excluded
2	1	2	2	2	2	1	due to exclusion no data collected	due to exclusion no data collected	due to exclusion no data collected	due to exclusion no data collected	due to exclusion no data collected	due to exclusion no data collected	due to exclusion no data collected	due to exclusion no data collected	excluded
2	1	2	2	2	2	0	due to exclusion no data collected	due to exclusion no data collected	due to exclusion no data collected	due to exclusion no data collected	due to exclusion no data collected	due to exclusion no data collected	due to exclusion no data collected	due to exclusion no data collected	excluded
2	1	2	2	2	2	0	due to exclusion no data collected	due to exclusion no data collected	due to exclusion no data collected	due to exclusion no data collected	due to exclusion no data collected	due to exclusion no data collected	due to exclusion no data collected	due to exclusion no data collected	excluded
2	1	2	2	2	1	0	due to exclusion no data collected	due to exclusion no data collected	due to exclusion no data collected	due to exclusion no data collected	due to exclusion no data collected	due to exclusion no data collected	due to exclusion no data collected	due to exclusion no data collected	excluded
2	1	2	2	2	2	1	due to exclusion no data collected	due to exclusion no data collected	due to exclusion no data collected	due to exclusion no data collected	due to exclusion no data collected	due to exclusion no data collected	due to exclusion no data collected	due to exclusion no data collected	excluded
2	1	2	2	2	2	0	due to exclusion no data collected	due to exclusion no data collected	due to exclusion no data collected	due to exclusion no data collected	due to exclusion no data collected	due to exclusion no data collected	due to exclusion no data collected	due to exclusion no data collected	excluded
2	1	2	2	2	2	0	due to exclusion no data collected	due to exclusion no data collected	due to exclusion no data collected	due to exclusion no data collected	due to exclusion no data collected	due to exclusion no data collected	due to exclusion no data collected	due to exclusion no data collected	excluded
2	1	2	2	2	2	0	due to exclusion no data collected	due to exclusion no data collected	due to exclusion no data collected	due to exclusion no data collected	due to exclusion no data collected	due to exclusion no data collected	due to exclusion no data collected	due to exclusion no data collected	excluded
2	1	2	2	2	2	0	due to exclusion no data collected	due to exclusion no data collected	due to exclusion no data collected	due to exclusion no data collected	due to exclusion no data collected	due to exclusion no data collected	due to exclusion no data collected	due to exclusion no data collected	excluded
2	1	2	2	2	2	1	due to exclusion no data collected	due to exclusion no data collected	due to exclusion no data collected	due to exclusion no data collected	due to exclusion no data collected	due to exclusion no data collected	due to exclusion no data collected	due to exclusion no data collected	excluded
2	1	2	2	2	2	0	due to exclusion no data collected	due to exclusion no data collected	due to exclusion no data collected	due to exclusion no data collected	due to exclusion no data collected	due to exclusion no data collected	due to exclusion no data collected	due to exclusion no data collected	excluded
2	1	2	2	2	1	0	due to exclusion no data collected	due to exclusion no data collected	due to exclusion no data collected	due to exclusion no data collected	due to exclusion no data collected	due to exclusion no data collected	due to exclusion no data collected	due to exclusion no data collected	excluded
2	1	2	2	2	2	0	due to exclusion no data collected	due to exclusion no data collected	due to exclusion no data collected	due to exclusion no data collected	due to exclusion no data collected	due to exclusion no data collected	due to exclusion no data collected	due to exclusion no data collected	excluded
2	1	2	2	2	2	0	due to exclusion no data collected	due to exclusion no data collected	due to exclusion no data collected	due to exclusion no data collected	due to exclusion no data collected	due to exclusion no data collected	due to exclusion no data collected	due to exclusion no data collected	excluded
2	1	2	2	2	2	0	due to exclusion no data collected	due to exclusion no data collected	due to exclusion no data collected	due to exclusion no data collected	due to exclusion no data collected	due to exclusion no data collected	due to exclusion no data collected	due to exclusion no data collected	excluded
2	1	2	2	2	1	0	due to exclusion no data collected	due to exclusion no data collected	due to exclusion no data collected	due to exclusion no data collected	due to exclusion no data collected	due to exclusion no data collected	due to exclusion no data collected	due to exclusion no data collected	excluded
2	1	2	2	2	2	0	due to exclusion no data collected	due to exclusion no data collected	due to exclusion no data collected	due to exclusion no data collected	due to exclusion no data collected	due to exclusion no data collected	due to exclusion no data collected	due to exclusion no data collected	excluded
2	1	2	2	2	2	0	due to exclusion no data collected	due to exclusion no data collected	due to exclusion no data collected	due to exclusion no data collected	due to exclusion no data collected	due to exclusion no data collected	due to exclusion no data collected	due to exclusion no data collected	excluded
2	1	2	2	2	1	0	due to exclusion no data collected	due to exclusion no data collected	due to exclusion no data collected	due to exclusion no data collected	due to exclusion no data collected	due to exclusion no data collected	due to exclusion no data collected	due to exclusion no data collected	excluded
2	1	2	2	2	2	0	due to exclusion no data collected	due to exclusion no data collected	due to exclusion no data collected	due to exclusion no data collected	due to exclusion no data collected	due to exclusion no data collected	due to exclusion no data collected	due to exclusion no data collected	excluded
2	1	2	2	2	2	0	due to exclusion no data collected	due to exclusion no data collected	due to exclusion no data collected	due to exclusion no data collected	due to exclusion no data collected	due to exclusion no data collected	due to exclusion no data collected	due to exclusion no data collected	excluded
2	1	2	2	2	1	0	due to exclusion no data collected	due to exclusion no data collected	due to exclusion no data collected	due to exclusion no data collected	due to exclusion no data collected	due to exclusion no data collected	due to exclusion no data collected	due to exclusion no data collected	excluded
2	1	2	2	2	2	0	due to exclusion no data collected	due to exclusion no data collected	due to exclusion no data collected	due to exclusion no data collected	due to exclusion no data collected	due to exclusion no data collected	due to exclusion no data collected	due to exclusion no data collected	excluded
2	1	2	2	2	1	0	due to exclusion no data collected	due to exclusion no data collected	due to exclusion no data collected	due to exclusion no data collected	due to exclusion no data collected	due to exclusion no data collected	due to exclusion no data collected	due to exclusion no data collected	excluded
2	1	2	2	2	1	0	due to exclusion no data collected	due to exclusion no data collected	due to exclusion no data collected	due to exclusion no data collected	due to exclusion no data collected	due to exclusion no data collected	due to exclusion no data collected	due to exclusion no data collected	excluded
2	no indication to performe	1	2	2	2	0	due to exclusion no data collected	due to exclusion no data collected	due to exclusion no data collected	due to exclusion no data collected	due to exclusion no data collected	due to exclusion no data collected	due to exclusion no data collected	due to exclusion no data collected	excluded
2	no indication to performe	1	2	2	1	0	due to exclusion no data collected	due to exclusion no data collected	due to exclusion no data collected	due to exclusion no data collected	due to exclusion no data collected	due to exclusion no data collected	due to exclusion no data collected	due to exclusion no data collected	excluded
2	no indication to performe	1	2	2	1	1	due to exclusion no data collected	due to exclusion no data collected	due to exclusion no data collected	due to exclusion no data collected	due to exclusion no data collected	due to exclusion no data collected	due to exclusion no data collected	due to exclusion no data collected	excluded
2	no indication to performe	1	2	2	2	0	due to exclusion no data collected	due to exclusion no data collected	due to exclusion no data collected	due to exclusion no data collected	due to exclusion no data collected	due to exclusion no data collected	due to exclusion no data collected	due to exclusion no data collected	excluded
2	no indication to performe	1	2	2	2	0	due to exclusion no data collected	due to exclusion no data collected	due to exclusion no data collected	due to exclusion no data collected	due to exclusion no data collected	due to exclusion no data collected	due to exclusion no data collected	due to exclusion no data collected	excluded
2	no indication to performe	1	2	2	1	0	due to exclusion no data collected	due to exclusion no data collected	due to exclusion no data collected	due to exclusion no data collected	due to exclusion no data collected	due to exclusion no data collected	due to exclusion no data collected	due to exclusion no data collected	excluded
2	no indication to performe	1	2	2	2	0	due to exclusion no data collected	due to exclusion no data collected	due to exclusion no data collected	due to exclusion no data collected	due to exclusion no data collected	due to exclusion no data collected	due to exclusion no data collected	due to exclusion no data collected	excluded
2	no indication to performe	1	2	2	1	0	due to exclusion no data collected	due to exclusion no data collected	due to exclusion no data collected	due to exclusion no data collected	due to exclusion no data collected	due to exclusion no data collected	due to exclusion no data collected	due to exclusion no data collected	excluded
2	no indication to performe	1	2	2	1	0	due to exclusion no data collected	due to exclusion no data collected	due to exclusion no data collected	due to exclusion no data collected	due to exclusion no data collected	due to exclusion no data collected	due to exclusion no data collected	due to exclusion no data collected	excluded
2	no indication to performe	1	2	2	2	0	due to exclusion no data collected	due to exclusion no data collected	due to exclusion no data collected	due to exclusion no data collected	due to exclusion no data collected	due to exclusion no data collected	due to exclusion no data collected	due to exclusion no data collected	excluded
2	no indication to performe	1	2	2	2	0	due to exclusion no data collected	due to exclusion no data collected	due to exclusion no data collected	due to exclusion no data collected	due to exclusion no data collected	due to exclusion no data collected	due to exclusion no data collected	due to exclusion no data collected	excluded
2	no indication to performe	1	2	2	2	0	due to exclusion no data collected	due to exclusion no data collected	due to exclusion no data collected	due to exclusion no data collected	due to exclusion no data collected	due to exclusion no data collected	due to exclusion no data collected	due to exclusion no data collected	excluded
2	no indication to performe	1	2	2	2	0	due to exclusion no data collected	due to exclusion no data collected	due to exclusion no data collected	due to exclusion no data collected	due to exclusion no data collected	due to exclusion no data collected	due to exclusion no data collected	due to exclusion no data collected	excluded
2	no indication to performe	1	2	2	2	0	due to exclusion no data collected	due to exclusion no data collected	due to exclusion no data collected	due to exclusion no data collected	due to exclusion no data collected	due to exclusion no data collected	due to exclusion no data collected	due to exclusion no data collected	excluded
2	no indication to performe	1	2	2	2	0	due to exclusion no data collected	due to exclusion no data collected	due to exclusion no data collected	due to exclusion no data collected	due to exclusion no data collected	due to exclusion no data collected	due to exclusion no data collected	due to exclusion no data collected	excluded
2	no indication to performe	1	2	2	1	0	due to exclusion no data collected	due to exclusion no data collected	due to exclusion no data collected	due to exclusion no data collected	due to exclusion no data collected	due to exclusion no data collected	due to exclusion no data collected	due to exclusion no data collected	excluded
2	no indication to performe	1	2	2	1	0	due to exclusion no data collected	due to exclusion no data collected	due to exclusion no data collected	due to exclusion no data collected	due to exclusion no data collected	due to exclusion no data collected	due to exclusion no data collected	due to exclusion no data collected	excluded
2	no indication to performe	1	2	2	1	0	due to exclusion no data collected	due to exclusion no data collected	due to exclusion no data collected	due to exclusion no data collected	due to exclusion no data collected	due to exclusion no data collected	due to exclusion no data collected	due to exclusion no data collected	excluded
2	no indication to performe	1	2	2	1	0	due to exclusion no data collected	due to exclusion no data collected	due to exclusion no data collected	due to exclusion no data collected	due to exclusion no data collected	due to exclusion no data collected	due to exclusion no data collected	due to exclusion no data collected	excluded
2	no indication to performe	1	2	2	1	0	due to exclusion no data collected	due to exclusion no data collected	due to exclusion no data collected	due to exclusion no data collected	due to exclusion no data collected	due to exclusion no data collected	due to exclusion no data collected	due to exclusion no data collected	excluded
2	no indication to performe	1	2	2	2	0	due to exclusion no data collected	due to exclusion no data collected	due to exclusion no data collected	due to exclusion no data collected	due to exclusion no data collected	due to exclusion no data collected	due to exclusion no data collected	due to exclusion no data collected	excluded
2	no indication to performe	1	2	2	2	0	due to exclusion no data collected	due to exclusion no data collected	due to exclusion no data collected	due to exclusion no data collected	due to exclusion no data collected	due to exclusion no data collected	due to exclusion no data collected	due to exclusion no data collected	excluded
2	no indication to performe	1	2	2	2	0	due to exclusion no data collected	due to exclusion no data collected	due to exclusion no data collected	due to exclusion no data collected	due to exclusion no data collected	due to exclusion no data collected	due to exclusion no data collected	due to exclusion no data collected	excluded
2	no indication to performe	1	2	2	1	0	due to exclusion no data collected	due to exclusion no data collected	due to exclusion no data collected	due to exclusion no data collected	due to exclusion no data collected	due to exclusion no data collected	due to exclusion no data collected	due to exclusion no data collected	excluded
2	no indication to performe	1	2	2	2	1	due to exclusion no data collected	due to exclusion no data collected	due to exclusion no data collected	due to exclusion no data collected	due to exclusion no data collected	due to exclusion no data collected	due to exclusion no data collected	due to exclusion no data collected	excluded
2	no indication to performe	1	2	2	1	0	due to exclusion no data collected	due to exclusion no data collected	due to exclusion no data collected	due to exclusion no data collected	due to exclusion no data collected	due to exclusion no data collected	due to exclusion no data collected	due to exclusion no data collected	excluded
2	no indication to performe	1	2	2	2	0	due to exclusion no data collected	due to exclusion no data collected	due to exclusion no data collected	due to exclusion no data collected	due to exclusion no data collected	due to exclusion no data collected	due to exclusion no data collected	due to exclusion no data collected	excluded
2	no indication to performe	1	2	2	1	0	due to exclusion no data collected	due to exclusion no data collected	due to exclusion no data collected	due to exclusion no data collected	due to exclusion no data collected	due to exclusion no data collected	due to exclusion no data collected	due to exclusion no data collected	excluded
2	no indication to performe	1	2	2	2	0	due to exclusion no data collected	due to exclusion no data collected	due to exclusion no data collected	due to exclusion no data collected	due to exclusion no data collected	due to exclusion no data collected	due to exclusion no data collected	due to exclusion no data collected	excluded
2	no indication to performe	1	2	2	2	0	due to exclusion no data collected	due to exclusion no data collected	due to exclusion no data collected	due to exclusion no data collected	due to exclusion no data collected	due to exclusion no data collected	due to exclusion no data collected	due to exclusion no data collected	excluded
2	no indication to performe	1	2	2	2	0	due to exclusion no data collected	due to exclusion no data collected	due to exclusion no data collected	due to exclusion no data collected	due to exclusion no data collected	due to exclusion no data collected	due to exclusion no data collected	due to exclusion no data collected	excluded
2	no indication to performe	1	2	2	2	0	due to exclusion no data collected	due to exclusion no data collected	due to exclusion no data collected	due to exclusion no data collected	due to exclusion no data collected	due to exclusion no data collected	due to exclusion no data collected	due to exclusion no data collected	excluded
2	no indication to performe	1	2	2	1	1	due to exclusion no data collected	due to exclusion no data collected	due to exclusion no data collected	due to exclusion no data collected	due to exclusion no data collected	due to exclusion no data collected	due to exclusion no data collected	due to exclusion no data collected	excluded
2	no indication to performe	1	2	2	2	1	due to exclusion no data collected	due to exclusion no data collected	due to exclusion no data collected	due to exclusion no data collected	due to exclusion no data collected	due to exclusion no data collected	due to exclusion no data collected	due to exclusion no data collected	excluded
2	no indication to performe	1	2	2	1	0	due to exclusion no data collected	due to exclusion no data collected	due to exclusion no data collected	due to exclusion no data collected	due to exclusion no data collected	due to exclusion no data collected	due to exclusion no data collected	due to exclusion no data collected	excluded
2	no indication to performe	1	2	2	1	1	due to exclusion no data collected	due to exclusion no data collected	due to exclusion no data collected	due to exclusion no data collected	due to exclusion no data collected	due to exclusion no data collected	due to exclusion no data collected	due to exclusion no data collected	excluded
2	no indication to performe	1	2	2	1	1	due to exclusion no data collected	due to exclusion no data collected	due to exclusion no data collected	due to exclusion no data collected	due to exclusion no data collected	due to exclusion no data collected	due to exclusion no data collected	due to exclusion no data collected	excluded
2	no indication to performe	1	2	2	2	0	due to exclusion no data collected	due to exclusion no data collected	due to exclusion no data collected	due to exclusion no data collected	due to exclusion no data collected	due to exclusion no data collected	due to exclusion no data collected	due to exclusion no data collected	excluded
2	no indication to performe	1	2	2	1	0	due to exclusion no data collected	due to exclusion no data collected	due to exclusion no data collected	due to exclusion no data collected	due to exclusion no data collected	due to exclusion no data collected	due to exclusion no data collected	due to exclusion no data collected	excluded
2	no indication to performe	1	2	2	2	0	due to exclusion no data collected	due to exclusion no data collected	due to exclusion no data collected	due to exclusion no data collected	due to exclusion no data collected	due to exclusion no data collected	due to exclusion no data collected	due to exclusion no data collected	excluded
2	no indication to performe	1	2	2	2	1	due to exclusion no data collected	due to exclusion no data collected	due to exclusion no data collected	due to exclusion no data collected	due to exclusion no data collected	due to exclusion no data collected	due to exclusion no data collected	due to exclusion no data collected	excluded
2	no indication to performe	1	2	2	2	0	due to exclusion no data collected	due to exclusion no data collected	due to exclusion no data collected	due to exclusion no data collected	due to exclusion no data collected	due to exclusion no data collected	due to exclusion no data collected	due to exclusion no data collected	excluded
2	no indication to performe	1	2	2	2	0	due to exclusion no data collected	due to exclusion no data collected	due to exclusion no data collected	due to exclusion no data collected	due to exclusion no data collected	due to exclusion no data collected	due to exclusion no data collected	due to exclusion no data collected	excluded
2	no indication to performe	1	2	2	2	0	due to exclusion no data collected	due to exclusion no data collected	due to exclusion no data collected	due to exclusion no data collected	due to exclusion no data collected	due to exclusion no data collected	due to exclusion no data collected	due to exclusion no data collected	excluded
2	no indication to performe	1	2	2	2	0	due to exclusion no data collected	due to exclusion no data collected	due to exclusion no data collected	due to exclusion no data collected	due to exclusion no data collected	due to exclusion no data collected	due to exclusion no data collected	due to exclusion no data collected	excluded
2	no indication to performe	1	2	2	2	0	due to exclusion no data collected	due to exclusion no data collected	due to exclusion no data collected	due to exclusion no data collected	due to exclusion no data collected	due to exclusion no data collected	due to exclusion no data collected	due to exclusion no data collected	excluded
2	no indication to performe	1	2	2	2	0	due to exclusion no data collected	due to exclusion no data collected	due to exclusion no data collected	due to exclusion no data collected	due to exclusion no data collected	due to exclusion no data collected	due to exclusion no data collected	due to exclusion no data collected	excluded
2	no indication to performe	1	2	2	2	0	due to exclusion no data collected	due to exclusion no data collected	due to exclusion no data collected	due to exclusion no data collected	due to exclusion no data collected	due to exclusion no data collected	due to exclusion no data collected	due to exclusion no data collected	excluded
2	no indication to performe	1	2	2	1	0	due to exclusion no data collected	due to exclusion no data collected	due to exclusion no data collected	due to exclusion no data collected	due to exclusion no data collected	due to exclusion no data collected	due to exclusion no data collected	due to exclusion no data collected	excluded
2	no indication to performe	1	2	2	2	0	due to exclusion no data collected	due to exclusion no data collected	due to exclusion no data collected	due to exclusion no data collected	due to exclusion no data collected	due to exclusion no data collected	due to exclusion no data collected	due to exclusion no data collected	excluded
2	no indication to performe	1	2	2	2	0	due to exclusion no data collected	due to exclusion no data collected	due to exclusion no data collected	due to exclusion no data collected	due to exclusion no data collected	due to exclusion no data collected	due to exclusion no data collected	due to exclusion no data collected	excluded
2	no indication to performe	1	2	2	2	0	due to exclusion no data collected	due to exclusion no data collected	due to exclusion no data collected	due to exclusion no data collected	due to exclusion no data collected	due to exclusion no data collected	due to exclusion no data collected	due to exclusion no data collected	excluded
2	no indication to performe	1	2	2	2	0	due to exclusion no data collected	due to exclusion no data collected	due to exclusion no data collected	due to exclusion no data collected	due to exclusion no data collected	due to exclusion no data collected	due to exclusion no data collected	due to exclusion no data collected	excluded
2	no indication to performe	1	2	2	2	1	due to exclusion no data collected	due to exclusion no data collected	due to exclusion no data collected	due to exclusion no data collected	due to exclusion no data collected	due to exclusion no data collected	due to exclusion no data collected	due to exclusion no data collected	excluded
2	no indication to performe	1	2	2	2	0	due to exclusion no data collected	due to exclusion no data collected	due to exclusion no data collected	due to exclusion no data collected	due to exclusion no data collected	due to exclusion no data collected	due to exclusion no data collected	due to exclusion no data collected	excluded
2	no indication to performe	1	2	2	2	0	due to exclusion no data collected	due to exclusion no data collected	due to exclusion no data collected	due to exclusion no data collected	due to exclusion no data collected	due to exclusion no data collected	due to exclusion no data collected	due to exclusion no data collected	excluded
2	no indication to performe	1	2	2	1	0	due to exclusion no data collected	due to exclusion no data collected	due to exclusion no data collected	due to exclusion no data collected	due to exclusion no data collected	due to exclusion no data collected	due to exclusion no data collected	due to exclusion no data collected	excluded
2	no indication to performe	1	2	2	2	0	due to exclusion no data collected	due to exclusion no data collected	due to exclusion no data collected	due to exclusion no data collected	due to exclusion no data collected	due to exclusion no data collected	due to exclusion no data collected	due to exclusion no data collected	excluded
2	no indication to performe	1	2	2	1	0	due to exclusion no data collected	due to exclusion no data collected	due to exclusion no data collected	due to exclusion no data collected	due to exclusion no data collected	due to exclusion no data collected	due to exclusion no data collected	due to exclusion no data collected	excluded
2	no indication to performe	1	2	2	1	1	due to exclusion no data collected	due to exclusion no data collected	due to exclusion no data collected	due to exclusion no data collected	due to exclusion no data collected	due to exclusion no data collected	due to exclusion no data collected	due to exclusion no data collected	excluded
2	no indication to performe	1	2	2	1	0	due to exclusion no data collected	due to exclusion no data collected	due to exclusion no data collected	due to exclusion no data collected	due to exclusion no data collected	due to exclusion no data collected	due to exclusion no data collected	due to exclusion no data collected	excluded
2	no indication to performe	1	2	2	2	0	due to exclusion no data collected	due to exclusion no data collected	due to exclusion no data collected	due to exclusion no data collected	due to exclusion no data collected	due to exclusion no data collected	due to exclusion no data collected	due to exclusion no data collected	excluded
2	no indication to performe	1	2	2	2	0	due to exclusion no data collected	due to exclusion no data collected	due to exclusion no data collected	due to exclusion no data collected	due to exclusion no data collected	due to exclusion no data collected	due to exclusion no data collected	due to exclusion no data collected	excluded
2	no indication to performe	1	2	2	2	0	due to exclusion no data collected	due to exclusion no data collected	due to exclusion no data collected	due to exclusion no data collected	due to exclusion no data collected	due to exclusion no data collected	due to exclusion no data collected	due to exclusion no data collected	excluded
2	no indication to performe	1	2	2	2	0	due to exclusion no data collected	due to exclusion no data collected	due to exclusion no data collected	due to exclusion no data collected	due to exclusion no data collected	due to exclusion no data collected	due to exclusion no data collected	due to exclusion no data collected	excluded
2	no indication to performe	1	2	2	1	0	due to exclusion no data collected	due to exclusion no data collected	due to exclusion no data collected	due to exclusion no data collected	due to exclusion no data collected	due to exclusion no data collected	due to exclusion no data collected	due to exclusion no data collected	excluded
2	no indication to performe	1	2	2	1	1	due to exclusion no data collected	due to exclusion no data collected	due to exclusion no data collected	due to exclusion no data collected	due to exclusion no data collected	due to exclusion no data collected	due to exclusion no data collected	due to exclusion no data collected	excluded
2	no indication to performe	1	2	2	1	0	due to exclusion no data collected	due to exclusion no data collected	due to exclusion no data collected	due to exclusion no data collected	due to exclusion no data collected	due to exclusion no data collected	due to exclusion no data collected	due to exclusion no data collected	excluded
2	no indication to performe	1	2	2	2	0	due to exclusion no data collected	due to exclusion no data collected	due to exclusion no data collected	due to exclusion no data collected	due to exclusion no data collected	due to exclusion no data collected	due to exclusion no data collected	due to exclusion no data collected	excluded
2	no indication to performe	1	2	2	2	0	due to exclusion no data collected	due to exclusion no data collected	due to exclusion no data collected	due to exclusion no data collected	due to exclusion no data collected	due to exclusion no data collected	due to exclusion no data collected	due to exclusion no data collected	excluded
2	no indication to performe	1	2	2	2	0	due to exclusion no data collected	due to exclusion no data collected	due to exclusion no data collected	due to exclusion no data collected	due to exclusion no data collected	due to exclusion no data collected	due to exclusion no data collected	due to exclusion no data collected	excluded
2	no indication to performe	1	2	2	2	0	due to exclusion no data collected	due to exclusion no data collected	due to exclusion no data collected	due to exclusion no data collected	due to exclusion no data collected	due to exclusion no data collected	due to exclusion no data collected	due to exclusion no data collected	excluded
2	no indication to performe	1	2	2	2	1	due to exclusion no data collected	due to exclusion no data collected	due to exclusion no data collected	due to exclusion no data collected	due to exclusion no data collected	due to exclusion no data collected	due to exclusion no data collected	due to exclusion no data collected	excluded
2	no indication to performe	1	2	2	2	0	due to exclusion no data collected	due to exclusion no data collected	due to exclusion no data collected	due to exclusion no data collected	due to exclusion no data collected	due to exclusion no data collected	due to exclusion no data collected	due to exclusion no data collected	excluded
2	no indication to performe	1	2	2	1	0	due to exclusion no data collected	due to exclusion no data collected	due to exclusion no data collected	due to exclusion no data collected	due to exclusion no data collected	due to exclusion no data collected	due to exclusion no data collected	due to exclusion no data collected	excluded
2	no indication to performe	1	2	2	2	0	due to exclusion no data collected	due to exclusion no data collected	due to exclusion no data collected	due to exclusion no data collected	due to exclusion no data collected	due to exclusion no data collected	due to exclusion no data collected	due to exclusion no data collected	excluded
2	no indication to performe	1	2	2	2	0	due to exclusion no data collected	due to exclusion no data collected	due to exclusion no data collected	due to exclusion no data collected	due to exclusion no data collected	due to exclusion no data collected	due to exclusion no data collected	due to exclusion no data collected	excluded
2	no indication to performe	1	2	2	2	0	due to exclusion no data collected	due to exclusion no data collected	due to exclusion no data collected	due to exclusion no data collected	due to exclusion no data collected	due to exclusion no data collected	due to exclusion no data collected	due to exclusion no data collected	excluded
2	no indication to performe	1	2	2	2	0	due to exclusion no data collected	due to exclusion no data collected	due to exclusion no data collected	due to exclusion no data collected	due to exclusion no data collected	due to exclusion no data collected	due to exclusion no data collected	due to exclusion no data collected	excluded
2	no indication to performe	1	2	2	2	0	due to exclusion no data collected	due to exclusion no data collected	due to exclusion no data collected	due to exclusion no data collected	due to exclusion no data collected	due to exclusion no data collected	due to exclusion no data collected	due to exclusion no data collected	excluded
2	no indication to performe	1	2	2	2	0	due to exclusion no data collected	due to exclusion no data collected	due to exclusion no data collected	due to exclusion no data collected	due to exclusion no data collected	due to exclusion no data collected	due to exclusion no data collected	due to exclusion no data collected	excluded
2	no indication to performe	1	2	2	2	0	due to exclusion no data collected	due to exclusion no data collected	due to exclusion no data collected	due to exclusion no data collected	due to exclusion no data collected	due to exclusion no data collected	due to exclusion no data collected	due to exclusion no data collected	excluded
2	no indication to performe	1	2	2	2	0	due to exclusion no data collected	due to exclusion no data collected	due to exclusion no data collected	due to exclusion no data collected	due to exclusion no data collected	due to exclusion no data collected	due to exclusion no data collected	due to exclusion no data collected	excluded
2	no indication to performe	1	2	2	2	0	due to exclusion no data collected	due to exclusion no data collected	due to exclusion no data collected	due to exclusion no data collected	due to exclusion no data collected	due to exclusion no data collected	due to exclusion no data collected	due to exclusion no data collected	excluded
2	no indication to performe	1	2	2	2	0	due to exclusion no data collected	due to exclusion no data collected	due to exclusion no data collected	due to exclusion no data collected	due to exclusion no data collected	due to exclusion no data collected	due to exclusion no data collected	due to exclusion no data collected	excluded
2	no indication to performe	1	2	2	2	1	due to exclusion no data collected	due to exclusion no data collected	due to exclusion no data collected	due to exclusion no data collected	due to exclusion no data collected	due to exclusion no data collected	due to exclusion no data collected	due to exclusion no data collected	excluded
2	no indication to performe	1	2	2	2	0	due to exclusion no data collected	due to exclusion no data collected	due to exclusion no data collected	due to exclusion no data collected	due to exclusion no data collected	due to exclusion no data collected	due to exclusion no data collected	due to exclusion no data collected	excluded
2	no indication to performe	1	2	2	2	0	due to exclusion no data collected	due to exclusion no data collected	due to exclusion no data collected	due to exclusion no data collected	due to exclusion no data collected	due to exclusion no data collected	due to exclusion no data collected	due to exclusion no data collected	excluded
2	no indication to performe	1	2	2	1	0	due to exclusion no data collected	due to exclusion no data collected	due to exclusion no data collected	due to exclusion no data collected	due to exclusion no data collected	due to exclusion no data collected	due to exclusion no data collected	due to exclusion no data collected	excluded
2	no indication to performe	1	2	2	2	0	due to exclusion no data collected	due to exclusion no data collected	due to exclusion no data collected	due to exclusion no data collected	due to exclusion no data collected	due to exclusion no data collected	due to exclusion no data collected	due to exclusion no data collected	excluded
2	no indication to performe	1	2	2	1	0	due to exclusion no data collected	due to exclusion no data collected	due to exclusion no data collected	due to exclusion no data collected	due to exclusion no data collected	due to exclusion no data collected	due to exclusion no data collected	due to exclusion no data collected	excluded
2	no indication to performe	1	2	2	2	0	due to exclusion no data collected	due to exclusion no data collected	due to exclusion no data collected	due to exclusion no data collected	due to exclusion no data collected	due to exclusion no data collected	due to exclusion no data collected	due to exclusion no data collected	excluded
2	no indication to performe	1	2	2	2	0	due to exclusion no data collected	due to exclusion no data collected	due to exclusion no data collected	due to exclusion no data collected	due to exclusion no data collected	due to exclusion no data collected	due to exclusion no data collected	due to exclusion no data collected	excluded
2	no indication to performe	1	2	2	2	0	due to exclusion no data collected	due to exclusion no data collected	due to exclusion no data collected	due to exclusion no data collected	due to exclusion no data collected	due to exclusion no data collected	due to exclusion no data collected	due to exclusion no data collected	excluded
2	no indication to performe	1	2	2	1	0	due to exclusion no data collected	due to exclusion no data collected	due to exclusion no data collected	due to exclusion no data collected	due to exclusion no data collected	due to exclusion no data collected	due to exclusion no data collected	due to exclusion no data collected	excluded
2	no indication to performe	1	2	2	1	0	due to exclusion no data collected	due to exclusion no data collected	due to exclusion no data collected	due to exclusion no data collected	due to exclusion no data collected	due to exclusion no data collected	due to exclusion no data collected	due to exclusion no data collected	excluded
2	no indication to performe	1	2	2	2	0	due to exclusion no data collected	due to exclusion no data collected	due to exclusion no data collected	due to exclusion no data collected	due to exclusion no data collected	due to exclusion no data collected	due to exclusion no data collected	due to exclusion no data collected	excluded
2	no indication to performe	1	2	2	2	0	due to exclusion no data collected	due to exclusion no data collected	due to exclusion no data collected	due to exclusion no data collected	due to exclusion no data collected	due to exclusion no data collected	due to exclusion no data collected	due to exclusion no data collected	excluded
2	no indication to performe	1	2	2	1	1	due to exclusion no data collected	due to exclusion no data collected	due to exclusion no data collected	due to exclusion no data collected	due to exclusion no data collected	due to exclusion no data collected	due to exclusion no data collected	due to exclusion no data collected	excluded
2	no indication to performe	1	2	2	1	0	due to exclusion no data collected	due to exclusion no data collected	due to exclusion no data collected	due to exclusion no data collected	due to exclusion no data collected	due to exclusion no data collected	due to exclusion no data collected	due to exclusion no data collected	excluded
2	no indication to performe	1	2	2	2	0	due to exclusion no data collected	due to exclusion no data collected	due to exclusion no data collected	due to exclusion no data collected	due to exclusion no data collected	due to exclusion no data collected	due to exclusion no data collected	due to exclusion no data collected	excluded
2	no indication to performe	1	2	2	2	0	due to exclusion no data collected	due to exclusion no data collected	due to exclusion no data collected	due to exclusion no data collected	due to exclusion no data collected	due to exclusion no data collected	due to exclusion no data collected	due to exclusion no data collected	excluded
2	no indication to performe	1	2	2	2	0	due to exclusion no data collected	due to exclusion no data collected	due to exclusion no data collected	due to exclusion no data collected	due to exclusion no data collected	due to exclusion no data collected	due to exclusion no data collected	due to exclusion no data collected	excluded
2	no indication to performe	1	2	2	2	1	due to exclusion no data collected	due to exclusion no data collected	due to exclusion no data collected	due to exclusion no data collected	due to exclusion no data collected	due to exclusion no data collected	due to exclusion no data collected	due to exclusion no data collected	excluded
2	no indication to performe	1	2	2	2	0	due to exclusion no data collected	due to exclusion no data collected	due to exclusion no data collected	due to exclusion no data collected	due to exclusion no data collected	due to exclusion no data collected	due to exclusion no data collected	due to exclusion no data collected	excluded
2	no indication to performe	1	2	2	1	0	due to exclusion no data collected	due to exclusion no data collected	due to exclusion no data collected	due to exclusion no data collected	due to exclusion no data collected	due to exclusion no data collected	due to exclusion no data collected	due to exclusion no data collected	excluded
2	no indication to performe	1	2	2	2	0	due to exclusion no data collected	due to exclusion no data collected	due to exclusion no data collected	due to exclusion no data collected	due to exclusion no data collected	due to exclusion no data collected	due to exclusion no data collected	due to exclusion no data collected	excluded
2	no indication to performe	1	2	2	2	0	due to exclusion no data collected	due to exclusion no data collected	due to exclusion no data collected	due to exclusion no data collected	due to exclusion no data collected	due to exclusion no data collected	due to exclusion no data collected	due to exclusion no data collected	excluded
2	no indication to performe	1	2	2	2	0	due to exclusion no data collected	due to exclusion no data collected	due to exclusion no data collected	due to exclusion no data collected	due to exclusion no data collected	due to exclusion no data collected	due to exclusion no data collected	due to exclusion no data collected	excluded
2	no indication to performe	1	2	2	2	0	due to exclusion no data collected	due to exclusion no data collected	due to exclusion no data collected	due to exclusion no data collected	due to exclusion no data collected	due to exclusion no data collected	due to exclusion no data collected	due to exclusion no data collected	excluded
2	no indication to performe	1	2	2	2	1	due to exclusion no data collected	due to exclusion no data collected	due to exclusion no data collected	due to exclusion no data collected	due to exclusion no data collected	due to exclusion no data collected	due to exclusion no data collected	due to exclusion no data collected	excluded
2	no indication to performe	1	2	2	2	0	due to exclusion no data collected	due to exclusion no data collected	due to exclusion no data collected	due to exclusion no data collected	due to exclusion no data collected	due to exclusion no data collected	due to exclusion no data collected	due to exclusion no data collected	excluded
2	no indication to performe	1	2	2	1	0	due to exclusion no data collected	due to exclusion no data collected	due to exclusion no data collected	due to exclusion no data collected	due to exclusion no data collected	due to exclusion no data collected	due to exclusion no data collected	due to exclusion no data collected	excluded
2	no indication to performe	1	2	2	2	0	due to exclusion no data collected	due to exclusion no data collected	due to exclusion no data collected	due to exclusion no data collected	due to exclusion no data collected	due to exclusion no data collected	due to exclusion no data collected	due to exclusion no data collected	excluded
2	no indication to performe	1	2	2	1	0	due to exclusion no data collected	due to exclusion no data collected	due to exclusion no data collected	due to exclusion no data collected	due to exclusion no data collected	due to exclusion no data collected	due to exclusion no data collected	due to exclusion no data collected	excluded
2	no indication to performe	1	2	2	2	0	due to exclusion no data collected	due to exclusion no data collected	due to exclusion no data collected	due to exclusion no data collected	due to exclusion no data collected	due to exclusion no data collected	due to exclusion no data collected	due to exclusion no data collected	excluded
2	no indication to performe	1	2	2	2	0	due to exclusion no data collected	due to exclusion no data collected	due to exclusion no data collected	due to exclusion no data collected	due to exclusion no data collected	due to exclusion no data collected	due to exclusion no data collected	due to exclusion no data collected	excluded
2	no indication to performe	1	2	2	2	0	due to exclusion no data collected	due to exclusion no data collected	due to exclusion no data collected	due to exclusion no data collected	due to exclusion no data collected	due to exclusion no data collected	due to exclusion no data collected	due to exclusion no data collected	excluded
2	no indication to performe	1	2	2	2	1	due to exclusion no data collected	due to exclusion no data collected	due to exclusion no data collected	due to exclusion no data collected	due to exclusion no data collected	due to exclusion no data collected	due to exclusion no data collected	due to exclusion no data collected	excluded
2	no indication to performe	1	2	2	1	0	due to exclusion no data collected	due to exclusion no data collected	due to exclusion no data collected	due to exclusion no data collected	due to exclusion no data collected	due to exclusion no data collected	due to exclusion no data collected	due to exclusion no data collected	excluded
2	no indication to performe	1	2	2	2	1	due to exclusion no data collected	due to exclusion no data collected	due to exclusion no data collected	due to exclusion no data collected	due to exclusion no data collected	due to exclusion no data collected	due to exclusion no data collected	due to exclusion no data collected	excluded
2	no indication to performe	1	2	2	2	1	due to exclusion no data collected	due to exclusion no data collected	due to exclusion no data collected	due to exclusion no data collected	due to exclusion no data collected	due to exclusion no data collected	due to exclusion no data collected	due to exclusion no data collected	excluded
2	no indication to performe	1	2	2	2	0	due to exclusion no data collected	due to exclusion no data collected	due to exclusion no data collected	due to exclusion no data collected	due to exclusion no data collected	due to exclusion no data collected	due to exclusion no data collected	due to exclusion no data collected	excluded
2	no indication to performe	1	2	2	1	0	due to exclusion no data collected	due to exclusion no data collected	due to exclusion no data collected	due to exclusion no data collected	due to exclusion no data collected	due to exclusion no data collected	due to exclusion no data collected	due to exclusion no data collected	excluded
2	no indication to performe	1	2	2	2	1	due to exclusion no data collected	due to exclusion no data collected	due to exclusion no data collected	due to exclusion no data collected	due to exclusion no data collected	due to exclusion no data collected	due to exclusion no data collected	due to exclusion no data collected	excluded
2	no indication to performe	1	2	2	2	0	due to exclusion no data collected	due to exclusion no data collected	due to exclusion no data collected	due to exclusion no data collected	due to exclusion no data collected	due to exclusion no data collected	due to exclusion no data collected	due to exclusion no data collected	excluded
2	no indication to performe	1	2	2	2	0	due to exclusion no data collected	due to exclusion no data collected	due to exclusion no data collected	due to exclusion no data collected	due to exclusion no data collected	due to exclusion no data collected	due to exclusion no data collected	due to exclusion no data collected	excluded
2	no indication to performe	1	2	2	2	0	due to exclusion no data collected	due to exclusion no data collected	due to exclusion no data collected	due to exclusion no data collected	due to exclusion no data collected	due to exclusion no data collected	due to exclusion no data collected	due to exclusion no data collected	excluded
2	no indication to performe	1	2	2	1	0	due to exclusion no data collected	due to exclusion no data collected	due to exclusion no data collected	due to exclusion no data collected	due to exclusion no data collected	due to exclusion no data collected	due to exclusion no data collected	due to exclusion no data collected	excluded
2	no indication to performe	1	2	2	1	0	due to exclusion no data collected	due to exclusion no data collected	due to exclusion no data collected	due to exclusion no data collected	due to exclusion no data collected	due to exclusion no data collected	due to exclusion no data collected	due to exclusion no data collected	excluded
2	no indication to performe	1	2	2	2	0	due to exclusion no data collected	due to exclusion no data collected	due to exclusion no data collected	due to exclusion no data collected	due to exclusion no data collected	due to exclusion no data collected	due to exclusion no data collected	due to exclusion no data collected	excluded
2	no indication to performe	1	2	2	2	0	due to exclusion no data collected	due to exclusion no data collected	due to exclusion no data collected	due to exclusion no data collected	due to exclusion no data collected	due to exclusion no data collected	due to exclusion no data collected	due to exclusion no data collected	excluded
2	no indication to performe	1	2	2	2	0	due to exclusion no data collected	due to exclusion no data collected	due to exclusion no data collected	due to exclusion no data collected	due to exclusion no data collected	due to exclusion no data collected	due to exclusion no data collected	due to exclusion no data collected	excluded
2	no indication to performe	1	2	2	2	0	due to exclusion no data collected	due to exclusion no data collected	due to exclusion no data collected	due to exclusion no data collected	due to exclusion no data collected	due to exclusion no data collected	due to exclusion no data collected	due to exclusion no data collected	excluded
2	no indication to performe	1	2	2	2	1	due to exclusion no data collected	due to exclusion no data collected	due to exclusion no data collected	due to exclusion no data collected	due to exclusion no data collected	due to exclusion no data collected	due to exclusion no data collected	due to exclusion no data collected	excluded
2	no indication to performe	1	2	2	2	1	due to exclusion no data collected	due to exclusion no data collected	due to exclusion no data collected	due to exclusion no data collected	due to exclusion no data collected	due to exclusion no data collected	due to exclusion no data collected	due to exclusion no data collected	excluded
2	no indication to performe	1	2	2	2	0	due to exclusion no data collected	due to exclusion no data collected	due to exclusion no data collected	due to exclusion no data collected	due to exclusion no data collected	due to exclusion no data collected	due to exclusion no data collected	due to exclusion no data collected	excluded
2	no indication to performe	1	2	2	2	0	due to exclusion no data collected	due to exclusion no data collected	due to exclusion no data collected	due to exclusion no data collected	due to exclusion no data collected	due to exclusion no data collected	due to exclusion no data collected	due to exclusion no data collected	excluded
2	no indication to performe	1	2	2	1	0	due to exclusion no data collected	due to exclusion no data collected	due to exclusion no data collected	due to exclusion no data collected	due to exclusion no data collected	due to exclusion no data collected	due to exclusion no data collected	due to exclusion no data collected	excluded
2	no indication to performe	1	2	2	2	0	due to exclusion no data collected	due to exclusion no data collected	due to exclusion no data collected	due to exclusion no data collected	due to exclusion no data collected	due to exclusion no data collected	due to exclusion no data collected	due to exclusion no data collected	excluded
2	no indication to performe	1	2	2	1	0	due to exclusion no data collected	due to exclusion no data collected	due to exclusion no data collected	due to exclusion no data collected	due to exclusion no data collected	due to exclusion no data collected	due to exclusion no data collected	due to exclusion no data collected	excluded
2	no indication to performe	1	2	2	2	1	due to exclusion no data collected	due to exclusion no data collected	due to exclusion no data collected	due to exclusion no data collected	due to exclusion no data collected	due to exclusion no data collected	due to exclusion no data collected	due to exclusion no data collected	excluded
2	no indication to performe	1	2	2	2	0	due to exclusion no data collected	due to exclusion no data collected	due to exclusion no data collected	due to exclusion no data collected	due to exclusion no data collected	due to exclusion no data collected	due to exclusion no data collected	due to exclusion no data collected	excluded
2	no indication to performe	2	1	2	2	0	due to exclusion no data collected	due to exclusion no data collected	due to exclusion no data collected	due to exclusion no data collected	due to exclusion no data collected	due to exclusion no data collected	due to exclusion no data collected	due to exclusion no data collected	excluded
2	no indication to performe	2	1	2	1	0	due to exclusion no data collected	due to exclusion no data collected	due to exclusion no data collected	due to exclusion no data collected	due to exclusion no data collected	due to exclusion no data collected	due to exclusion no data collected	due to exclusion no data collected	excluded
2	no indication to performe	2	1	2	2	1	due to exclusion no data collected	due to exclusion no data collected	due to exclusion no data collected	due to exclusion no data collected	due to exclusion no data collected	due to exclusion no data collected	due to exclusion no data collected	due to exclusion no data collected	excluded
2	no indication to performe	2	1	2	2	0	due to exclusion no data collected	due to exclusion no data collected	due to exclusion no data collected	due to exclusion no data collected	due to exclusion no data collected	due to exclusion no data collected	due to exclusion no data collected	due to exclusion no data collected	excluded
2	no indication to performe	2	1	2	2	0	due to exclusion no data collected	due to exclusion no data collected	due to exclusion no data collected	due to exclusion no data collected	due to exclusion no data collected	due to exclusion no data collected	due to exclusion no data collected	due to exclusion no data collected	excluded
2	no indication to performe	2	1	2	2	0	due to exclusion no data collected	due to exclusion no data collected	due to exclusion no data collected	due to exclusion no data collected	due to exclusion no data collected	due to exclusion no data collected	due to exclusion no data collected	due to exclusion no data collected	excluded
2	no indication to performe	2	1	2	2	0	due to exclusion no data collected	due to exclusion no data collected	due to exclusion no data collected	due to exclusion no data collected	due to exclusion no data collected	due to exclusion no data collected	due to exclusion no data collected	due to exclusion no data collected	excluded
2	no indication to performe	2	1	2	2	1	due to exclusion no data collected	due to exclusion no data collected	due to exclusion no data collected	due to exclusion no data collected	due to exclusion no data collected	due to exclusion no data collected	due to exclusion no data collected	due to exclusion no data collected	excluded
2	no indication to performe	2	1	2	2	0	due to exclusion no data collected	due to exclusion no data collected	due to exclusion no data collected	due to exclusion no data collected	due to exclusion no data collected	due to exclusion no data collected	due to exclusion no data collected	due to exclusion no data collected	excluded
2	no indication to performe	2	1	2	1	0	due to exclusion no data collected	due to exclusion no data collected	due to exclusion no data collected	due to exclusion no data collected	due to exclusion no data collected	due to exclusion no data collected	due to exclusion no data collected	due to exclusion no data collected	excluded
2	no indication to performe	2	1	2	2	0	due to exclusion no data collected	due to exclusion no data collected	due to exclusion no data collected	due to exclusion no data collected	due to exclusion no data collected	due to exclusion no data collected	due to exclusion no data collected	due to exclusion no data collected	excluded
2	no indication to performe	2	1	2	2	0	due to exclusion no data collected	due to exclusion no data collected	due to exclusion no data collected	due to exclusion no data collected	due to exclusion no data collected	due to exclusion no data collected	due to exclusion no data collected	due to exclusion no data collected	excluded
2	no indication to performe	2	1	2	2	0	due to exclusion no data collected	due to exclusion no data collected	due to exclusion no data collected	due to exclusion no data collected	due to exclusion no data collected	due to exclusion no data collected	due to exclusion no data collected	due to exclusion no data collected	excluded
2	no indication to performe	2	1	2	1	0	due to exclusion no data collected	due to exclusion no data collected	due to exclusion no data collected	due to exclusion no data collected	due to exclusion no data collected	due to exclusion no data collected	due to exclusion no data collected	due to exclusion no data collected	excluded
2	no indication to performe	2	1	2	2	0	due to exclusion no data collected	due to exclusion no data collected	due to exclusion no data collected	due to exclusion no data collected	due to exclusion no data collected	due to exclusion no data collected	due to exclusion no data collected	due to exclusion no data collected	excluded
2	no indication to performe	2	1	2	2	0	due to exclusion no data collected	due to exclusion no data collected	due to exclusion no data collected	due to exclusion no data collected	due to exclusion no data collected	due to exclusion no data collected	due to exclusion no data collected	due to exclusion no data collected	excluded
2	no indication to performe	2	1	2	1	0	due to exclusion no data collected	due to exclusion no data collected	due to exclusion no data collected	due to exclusion no data collected	due to exclusion no data collected	due to exclusion no data collected	due to exclusion no data collected	due to exclusion no data collected	excluded
2	no indication to performe	2	1	2	2	0	due to exclusion no data collected	due to exclusion no data collected	due to exclusion no data collected	due to exclusion no data collected	due to exclusion no data collected	due to exclusion no data collected	due to exclusion no data collected	due to exclusion no data collected	excluded
2	no indication to performe	2	1	2	2	0	due to exclusion no data collected	due to exclusion no data collected	due to exclusion no data collected	due to exclusion no data collected	due to exclusion no data collected	due to exclusion no data collected	due to exclusion no data collected	due to exclusion no data collected	excluded
2	no indication to performe	2	1	2	1	0	due to exclusion no data collected	due to exclusion no data collected	due to exclusion no data collected	due to exclusion no data collected	due to exclusion no data collected	due to exclusion no data collected	due to exclusion no data collected	due to exclusion no data collected	excluded
2	no indication to performe	2	1	2	2	0	due to exclusion no data collected	due to exclusion no data collected	due to exclusion no data collected	due to exclusion no data collected	due to exclusion no data collected	due to exclusion no data collected	due to exclusion no data collected	due to exclusion no data collected	excluded
2	no indication to performe	2	1	2	1	0	due to exclusion no data collected	due to exclusion no data collected	due to exclusion no data collected	due to exclusion no data collected	due to exclusion no data collected	due to exclusion no data collected	due to exclusion no data collected	due to exclusion no data collected	excluded
2	no indication to performe	2	1	2	1	0	due to exclusion no data collected	due to exclusion no data collected	due to exclusion no data collected	due to exclusion no data collected	due to exclusion no data collected	due to exclusion no data collected	due to exclusion no data collected	due to exclusion no data collected	excluded
2	no indication to performe	2	1	2	2	0	due to exclusion no data collected	due to exclusion no data collected	due to exclusion no data collected	due to exclusion no data collected	due to exclusion no data collected	due to exclusion no data collected	due to exclusion no data collected	due to exclusion no data collected	excluded
2	no indication to performe	2	1	2	1	0	due to exclusion no data collected	due to exclusion no data collected	due to exclusion no data collected	due to exclusion no data collected	due to exclusion no data collected	due to exclusion no data collected	due to exclusion no data collected	due to exclusion no data collected	excluded
2	no indication to performe	2	1	2	1	1	due to exclusion no data collected	due to exclusion no data collected	due to exclusion no data collected	due to exclusion no data collected	due to exclusion no data collected	due to exclusion no data collected	due to exclusion no data collected	due to exclusion no data collected	excluded
2	no indication to performe	2	1	2	2	0	due to exclusion no data collected	due to exclusion no data collected	due to exclusion no data collected	due to exclusion no data collected	due to exclusion no data collected	due to exclusion no data collected	due to exclusion no data collected	due to exclusion no data collected	excluded
2	no indication to performe	2	1	2	2	0	due to exclusion no data collected	due to exclusion no data collected	due to exclusion no data collected	due to exclusion no data collected	due to exclusion no data collected	due to exclusion no data collected	due to exclusion no data collected	due to exclusion no data collected	excluded
2	no indication to performe	2	1	2	1	0	due to exclusion no data collected	due to exclusion no data collected	due to exclusion no data collected	due to exclusion no data collected	due to exclusion no data collected	due to exclusion no data collected	due to exclusion no data collected	due to exclusion no data collected	excluded
2	no indication to performe	2	1	2	2	0	due to exclusion no data collected	due to exclusion no data collected	due to exclusion no data collected	due to exclusion no data collected	due to exclusion no data collected	due to exclusion no data collected	due to exclusion no data collected	due to exclusion no data collected	excluded
2	no indication to performe	2	1	2	1	0	due to exclusion no data collected	due to exclusion no data collected	due to exclusion no data collected	due to exclusion no data collected	due to exclusion no data collected	due to exclusion no data collected	due to exclusion no data collected	due to exclusion no data collected	excluded
2	no indication to performe	2	1	2	1	0	due to exclusion no data collected	due to exclusion no data collected	due to exclusion no data collected	due to exclusion no data collected	due to exclusion no data collected	due to exclusion no data collected	due to exclusion no data collected	due to exclusion no data collected	excluded
2	no indication to performe	2	1	2	2	0	due to exclusion no data collected	due to exclusion no data collected	due to exclusion no data collected	due to exclusion no data collected	due to exclusion no data collected	due to exclusion no data collected	due to exclusion no data collected	due to exclusion no data collected	excluded
2	no indication to performe	2	1	2	2	0	due to exclusion no data collected	due to exclusion no data collected	due to exclusion no data collected	due to exclusion no data collected	due to exclusion no data collected	due to exclusion no data collected	due to exclusion no data collected	due to exclusion no data collected	excluded
2	no indication to performe	2	1	2	2	0	due to exclusion no data collected	due to exclusion no data collected	due to exclusion no data collected	due to exclusion no data collected	due to exclusion no data collected	due to exclusion no data collected	due to exclusion no data collected	due to exclusion no data collected	excluded
2	no indication to performe	2	1	2	2	0	due to exclusion no data collected	due to exclusion no data collected	due to exclusion no data collected	due to exclusion no data collected	due to exclusion no data collected	due to exclusion no data collected	due to exclusion no data collected	due to exclusion no data collected	excluded
2	no indication to performe	2	1	2	2	0	due to exclusion no data collected	due to exclusion no data collected	due to exclusion no data collected	due to exclusion no data collected	due to exclusion no data collected	due to exclusion no data collected	due to exclusion no data collected	due to exclusion no data collected	excluded
2	no indication to performe	2	1	2	2	0	due to exclusion no data collected	due to exclusion no data collected	due to exclusion no data collected	due to exclusion no data collected	due to exclusion no data collected	due to exclusion no data collected	due to exclusion no data collected	due to exclusion no data collected	excluded
2	no indication to performe	2	1	2	1	0	due to exclusion no data collected	due to exclusion no data collected	due to exclusion no data collected	due to exclusion no data collected	due to exclusion no data collected	due to exclusion no data collected	due to exclusion no data collected	due to exclusion no data collected	excluded
2	no indication to performe	2	1	2	1	0	due to exclusion no data collected	due to exclusion no data collected	due to exclusion no data collected	due to exclusion no data collected	due to exclusion no data collected	due to exclusion no data collected	due to exclusion no data collected	due to exclusion no data collected	excluded
2	no indication to performe	2	1	2	1	0	due to exclusion no data collected	due to exclusion no data collected	due to exclusion no data collected	due to exclusion no data collected	due to exclusion no data collected	due to exclusion no data collected	due to exclusion no data collected	due to exclusion no data collected	excluded
2	no indication to performe	2	1	2	1	0	due to exclusion no data collected	due to exclusion no data collected	due to exclusion no data collected	due to exclusion no data collected	due to exclusion no data collected	due to exclusion no data collected	due to exclusion no data collected	due to exclusion no data collected	excluded
2	no indication to performe	2	1	2	1	0	due to exclusion no data collected	due to exclusion no data collected	due to exclusion no data collected	due to exclusion no data collected	due to exclusion no data collected	due to exclusion no data collected	due to exclusion no data collected	due to exclusion no data collected	excluded
2	no indication to performe	2	1	2	2	0	due to exclusion no data collected	due to exclusion no data collected	due to exclusion no data collected	due to exclusion no data collected	due to exclusion no data collected	due to exclusion no data collected	due to exclusion no data collected	due to exclusion no data collected	excluded
2	no indication to performe	2	1	2	2	0	due to exclusion no data collected	due to exclusion no data collected	due to exclusion no data collected	due to exclusion no data collected	due to exclusion no data collected	due to exclusion no data collected	due to exclusion no data collected	due to exclusion no data collected	excluded
2	no indication to performe	2	1	2	2	0	due to exclusion no data collected	due to exclusion no data collected	due to exclusion no data collected	due to exclusion no data collected	due to exclusion no data collected	due to exclusion no data collected	due to exclusion no data collected	due to exclusion no data collected	excluded
2	no indication to performe	2	1	2	1	0	due to exclusion no data collected	due to exclusion no data collected	due to exclusion no data collected	due to exclusion no data collected	due to exclusion no data collected	due to exclusion no data collected	due to exclusion no data collected	due to exclusion no data collected	excluded
2	no indication to performe	2	1	2	2	1	due to exclusion no data collected	due to exclusion no data collected	due to exclusion no data collected	due to exclusion no data collected	due to exclusion no data collected	due to exclusion no data collected	due to exclusion no data collected	due to exclusion no data collected	excluded
2	no indication to performe	2	1	2	1	0	due to exclusion no data collected	due to exclusion no data collected	due to exclusion no data collected	due to exclusion no data collected	due to exclusion no data collected	due to exclusion no data collected	due to exclusion no data collected	due to exclusion no data collected	excluded
2	no indication to performe	2	1	2	2	0	due to exclusion no data collected	due to exclusion no data collected	due to exclusion no data collected	due to exclusion no data collected	due to exclusion no data collected	due to exclusion no data collected	due to exclusion no data collected	due to exclusion no data collected	excluded
2	no indication to performe	2	1	2	1	0	due to exclusion no data collected	due to exclusion no data collected	due to exclusion no data collected	due to exclusion no data collected	due to exclusion no data collected	due to exclusion no data collected	due to exclusion no data collected	due to exclusion no data collected	excluded
2	no indication to performe	2	1	2	2	0	due to exclusion no data collected	due to exclusion no data collected	due to exclusion no data collected	due to exclusion no data collected	due to exclusion no data collected	due to exclusion no data collected	due to exclusion no data collected	due to exclusion no data collected	excluded
2	no indication to performe	2	1	2	2	0	due to exclusion no data collected	due to exclusion no data collected	due to exclusion no data collected	due to exclusion no data collected	due to exclusion no data collected	due to exclusion no data collected	due to exclusion no data collected	due to exclusion no data collected	excluded
2	no indication to performe	2	1	2	2	0	due to exclusion no data collected	due to exclusion no data collected	due to exclusion no data collected	due to exclusion no data collected	due to exclusion no data collected	due to exclusion no data collected	due to exclusion no data collected	due to exclusion no data collected	excluded
2	no indication to performe	2	1	2	2	0	due to exclusion no data collected	due to exclusion no data collected	due to exclusion no data collected	due to exclusion no data collected	due to exclusion no data collected	due to exclusion no data collected	due to exclusion no data collected	due to exclusion no data collected	excluded
2	no indication to performe	2	1	2	1	1	due to exclusion no data collected	due to exclusion no data collected	due to exclusion no data collected	due to exclusion no data collected	due to exclusion no data collected	due to exclusion no data collected	due to exclusion no data collected	due to exclusion no data collected	excluded
2	no indication to performe	2	1	2	2	1	due to exclusion no data collected	due to exclusion no data collected	due to exclusion no data collected	due to exclusion no data collected	due to exclusion no data collected	due to exclusion no data collected	due to exclusion no data collected	due to exclusion no data collected	excluded
2	no indication to performe	2	1	2	1	0	due to exclusion no data collected	due to exclusion no data collected	due to exclusion no data collected	due to exclusion no data collected	due to exclusion no data collected	due to exclusion no data collected	due to exclusion no data collected	due to exclusion no data collected	excluded
2	no indication to performe	2	1	2	1	1	due to exclusion no data collected	due to exclusion no data collected	due to exclusion no data collected	due to exclusion no data collected	due to exclusion no data collected	due to exclusion no data collected	due to exclusion no data collected	due to exclusion no data collected	excluded
2	no indication to performe	2	1	2	1	0	due to exclusion no data collected	due to exclusion no data collected	due to exclusion no data collected	due to exclusion no data collected	due to exclusion no data collected	due to exclusion no data collected	due to exclusion no data collected	due to exclusion no data collected	excluded
2	no indication to performe	2	1	2	2	1	due to exclusion no data collected	due to exclusion no data collected	due to exclusion no data collected	due to exclusion no data collected	due to exclusion no data collected	due to exclusion no data collected	due to exclusion no data collected	due to exclusion no data collected	excluded
2	no indication to performe	2	1	2	1	0	due to exclusion no data collected	due to exclusion no data collected	due to exclusion no data collected	due to exclusion no data collected	due to exclusion no data collected	due to exclusion no data collected	due to exclusion no data collected	due to exclusion no data collected	excluded
2	no indication to performe	2	1	2	2	0	due to exclusion no data collected	due to exclusion no data collected	due to exclusion no data collected	due to exclusion no data collected	due to exclusion no data collected	due to exclusion no data collected	due to exclusion no data collected	due to exclusion no data collected	excluded
2	no indication to performe	2	1	2	2	0	due to exclusion no data collected	due to exclusion no data collected	due to exclusion no data collected	due to exclusion no data collected	due to exclusion no data collected	due to exclusion no data collected	due to exclusion no data collected	due to exclusion no data collected	excluded
2	no indication to performe	2	1	2	2	0	due to exclusion no data collected	due to exclusion no data collected	due to exclusion no data collected	due to exclusion no data collected	due to exclusion no data collected	due to exclusion no data collected	due to exclusion no data collected	due to exclusion no data collected	excluded
2	no indication to performe	2	1	2	2	0	due to exclusion no data collected	due to exclusion no data collected	due to exclusion no data collected	due to exclusion no data collected	due to exclusion no data collected	due to exclusion no data collected	due to exclusion no data collected	due to exclusion no data collected	excluded
2	no indication to performe	2	1	2	2	0	due to exclusion no data collected	due to exclusion no data collected	due to exclusion no data collected	due to exclusion no data collected	due to exclusion no data collected	due to exclusion no data collected	due to exclusion no data collected	due to exclusion no data collected	excluded
2	no indication to performe	2	1	2	2	0	due to exclusion no data collected	due to exclusion no data collected	due to exclusion no data collected	due to exclusion no data collected	due to exclusion no data collected	due to exclusion no data collected	due to exclusion no data collected	due to exclusion no data collected	excluded
2	no indication to performe	2	1	2	2	0	due to exclusion no data collected	due to exclusion no data collected	due to exclusion no data collected	due to exclusion no data collected	due to exclusion no data collected	due to exclusion no data collected	due to exclusion no data collected	due to exclusion no data collected	excluded
2	no indication to performe	2	1	2	2	0	due to exclusion no data collected	due to exclusion no data collected	due to exclusion no data collected	due to exclusion no data collected	due to exclusion no data collected	due to exclusion no data collected	due to exclusion no data collected	due to exclusion no data collected	excluded
2	no indication to performe	2	1	2	2	1	due to exclusion no data collected	due to exclusion no data collected	due to exclusion no data collected	due to exclusion no data collected	due to exclusion no data collected	due to exclusion no data collected	due to exclusion no data collected	due to exclusion no data collected	excluded
2	no indication to performe	2	1	2	1	1	due to exclusion no data collected	due to exclusion no data collected	due to exclusion no data collected	due to exclusion no data collected	due to exclusion no data collected	due to exclusion no data collected	due to exclusion no data collected	due to exclusion no data collected	excluded
2	no indication to performe	2	1	2	2	0	due to exclusion no data collected	due to exclusion no data collected	due to exclusion no data collected	due to exclusion no data collected	due to exclusion no data collected	due to exclusion no data collected	due to exclusion no data collected	due to exclusion no data collected	excluded
1	no indication to performe	2	2	1	2	0	due to exclusion no data collected	due to exclusion no data collected	due to exclusion no data collected	due to exclusion no data collected	due to exclusion no data collected	due to exclusion no data collected	due to exclusion no data collected	due to exclusion no data collected	excluded
1	no indication to performe	2	2	1	2	0	due to exclusion no data collected	due to exclusion no data collected	due to exclusion no data collected	due to exclusion no data collected	due to exclusion no data collected	due to exclusion no data collected	due to exclusion no data collected	due to exclusion no data collected	excluded
1	no indication to performe	2	2	1	2	0	due to exclusion no data collected	due to exclusion no data collected	due to exclusion no data collected	due to exclusion no data collected	due to exclusion no data collected	due to exclusion no data collected	due to exclusion no data collected	due to exclusion no data collected	excluded
1	no indication to performe	2	2	1	2	0	due to exclusion no data collected	due to exclusion no data collected	due to exclusion no data collected	due to exclusion no data collected	due to exclusion no data collected	due to exclusion no data collected	due to exclusion no data collected	due to exclusion no data collected	excluded
1	no indication to performe	2	2	1	2	1	due to exclusion no data collected	due to exclusion no data collected	due to exclusion no data collected	due to exclusion no data collected	due to exclusion no data collected	due to exclusion no data collected	due to exclusion no data collected	due to exclusion no data collected	excluded
1	no indication to performe	2	2	1	2	0	due to exclusion no data collected	due to exclusion no data collected	due to exclusion no data collected	due to exclusion no data collected	due to exclusion no data collected	due to exclusion no data collected	due to exclusion no data collected	due to exclusion no data collected	excluded
1	no indication to performe	2	2	1	1	0	due to exclusion no data collected	due to exclusion no data collected	due to exclusion no data collected	due to exclusion no data collected	due to exclusion no data collected	due to exclusion no data collected	due to exclusion no data collected	due to exclusion no data collected	excluded
1	no indication to performe	2	2	1	2	0	due to exclusion no data collected	due to exclusion no data collected	due to exclusion no data collected	due to exclusion no data collected	due to exclusion no data collected	due to exclusion no data collected	due to exclusion no data collected	due to exclusion no data collected	excluded
1	no indication to performe	2	2	1	1	1	due to exclusion no data collected	due to exclusion no data collected	due to exclusion no data collected	due to exclusion no data collected	due to exclusion no data collected	due to exclusion no data collected	due to exclusion no data collected	due to exclusion no data collected	excluded
1	no indication to performe	2	2	1	1	0	due to exclusion no data collected	due to exclusion no data collected	due to exclusion no data collected	due to exclusion no data collected	due to exclusion no data collected	due to exclusion no data collected	due to exclusion no data collected	due to exclusion no data collected	excluded
3	no indication to performe	2	2	2	1	0	due to exclusion no data collected	due to exclusion no data collected	due to exclusion no data collected	due to exclusion no data collected	due to exclusion no data collected	due to exclusion no data collected	due to exclusion no data collected	due to exclusion no data collected	excluded
3	no indication to performe	2	2	2	2	0	due to exclusion no data collected	due to exclusion no data collected	due to exclusion no data collected	due to exclusion no data collected	due to exclusion no data collected	due to exclusion no data collected	due to exclusion no data collected	due to exclusion no data collected	excluded
3	no indication to performe	2	2	2	2	0	due to exclusion no data collected	due to exclusion no data collected	due to exclusion no data collected	due to exclusion no data collected	due to exclusion no data collected	due to exclusion no data collected	due to exclusion no data collected	due to exclusion no data collected	excluded
3	no indication to performe	2	2	2	2	1	due to exclusion no data collected	due to exclusion no data collected	due to exclusion no data collected	due to exclusion no data collected	due to exclusion no data collected	due to exclusion no data collected	due to exclusion no data collected	due to exclusion no data collected	excluded
3	no indication to performe	2	2	2	2	0	due to exclusion no data collected	due to exclusion no data collected	due to exclusion no data collected	due to exclusion no data collected	due to exclusion no data collected	due to exclusion no data collected	due to exclusion no data collected	due to exclusion no data collected	excluded
3	no indication to performe	2	2	2	1	0	due to exclusion no data collected	due to exclusion no data collected	due to exclusion no data collected	due to exclusion no data collected	due to exclusion no data collected	due to exclusion no data collected	due to exclusion no data collected	due to exclusion no data collected	excluded
3	no indication to performe	2	2	2	1	0	due to exclusion no data collected	due to exclusion no data collected	due to exclusion no data collected	due to exclusion no data collected	due to exclusion no data collected	due to exclusion no data collected	due to exclusion no data collected	due to exclusion no data collected	excluded
3	no indication to performe	2	2	2	1	0	due to exclusion no data collected	due to exclusion no data collected	due to exclusion no data collected	due to exclusion no data collected	due to exclusion no data collected	due to exclusion no data collected	due to exclusion no data collected	due to exclusion no data collected	excluded
3	no indication to performe	2	2	2	2	0	due to exclusion no data collected	due to exclusion no data collected	due to exclusion no data collected	due to exclusion no data collected	due to exclusion no data collected	due to exclusion no data collected	due to exclusion no data collected	due to exclusion no data collected	excluded
3	no indication to performe	2	2	2	2	0	due to exclusion no data collected	due to exclusion no data collected	due to exclusion no data collected	due to exclusion no data collected	due to exclusion no data collected	due to exclusion no data collected	due to exclusion no data collected	due to exclusion no data collected	excluded
3	no indication to performe	2	2	2	2	0	due to exclusion no data collected	due to exclusion no data collected	due to exclusion no data collected	due to exclusion no data collected	due to exclusion no data collected	due to exclusion no data collected	due to exclusion no data collected	due to exclusion no data collected	excluded
3	no indication to performe	2	2	2	2	0	due to exclusion no data collected	due to exclusion no data collected	due to exclusion no data collected	due to exclusion no data collected	due to exclusion no data collected	due to exclusion no data collected	due to exclusion no data collected	due to exclusion no data collected	excluded
3	no indication to performe	2	2	2	2	0	due to exclusion no data collected	due to exclusion no data collected	due to exclusion no data collected	due to exclusion no data collected	due to exclusion no data collected	due to exclusion no data collected	due to exclusion no data collected	due to exclusion no data collected	excluded
3	no indication to performe	2	2	2	2	0	due to exclusion no data collected	due to exclusion no data collected	due to exclusion no data collected	due to exclusion no data collected	due to exclusion no data collected	due to exclusion no data collected	due to exclusion no data collected	due to exclusion no data collected	excluded
3	no indication to performe	2	2	2	1	0	due to exclusion no data collected	due to exclusion no data collected	due to exclusion no data collected	due to exclusion no data collected	due to exclusion no data collected	due to exclusion no data collected	due to exclusion no data collected	due to exclusion no data collected	excluded
3	no indication to performe	2	2	2	2	0	due to exclusion no data collected	due to exclusion no data collected	due to exclusion no data collected	due to exclusion no data collected	due to exclusion no data collected	due to exclusion no data collected	due to exclusion no data collected	due to exclusion no data collected	excluded
3	no indication to performe	2	2	2	2	0	due to exclusion no data collected	due to exclusion no data collected	due to exclusion no data collected	due to exclusion no data collected	due to exclusion no data collected	due to exclusion no data collected	due to exclusion no data collected	due to exclusion no data collected	excluded
3	no indication to performe	2	2	2	2	0	due to exclusion no data collected	due to exclusion no data collected	due to exclusion no data collected	due to exclusion no data collected	due to exclusion no data collected	due to exclusion no data collected	due to exclusion no data collected	due to exclusion no data collected	excluded
3	no indication to performe	2	2	2	2	0	due to exclusion no data collected	due to exclusion no data collected	due to exclusion no data collected	due to exclusion no data collected	due to exclusion no data collected	due to exclusion no data collected	due to exclusion no data collected	due to exclusion no data collected	excluded
3	no indication to performe	2	2	2	2	0	due to exclusion no data collected	due to exclusion no data collected	due to exclusion no data collected	due to exclusion no data collected	due to exclusion no data collected	due to exclusion no data collected	due to exclusion no data collected	due to exclusion no data collected	excluded
3	no indication to performe	2	2	2	2	0	due to exclusion no data collected	due to exclusion no data collected	due to exclusion no data collected	due to exclusion no data collected	due to exclusion no data collected	due to exclusion no data collected	due to exclusion no data collected	due to exclusion no data collected	excluded
3	no indication to performe	2	2	2	2	1	due to exclusion no data collected	due to exclusion no data collected	due to exclusion no data collected	due to exclusion no data collected	due to exclusion no data collected	due to exclusion no data collected	due to exclusion no data collected	due to exclusion no data collected	excluded
3	no indication to performe	2	2	2	2	0	due to exclusion no data collected	due to exclusion no data collected	due to exclusion no data collected	due to exclusion no data collected	due to exclusion no data collected	due to exclusion no data collected	due to exclusion no data collected	due to exclusion no data collected	excluded
3	no indication to performe	2	2	2	2	0	due to exclusion no data collected	due to exclusion no data collected	due to exclusion no data collected	due to exclusion no data collected	due to exclusion no data collected	due to exclusion no data collected	due to exclusion no data collected	due to exclusion no data collected	excluded
3	no indication to performe	2	2	2	2	0	due to exclusion no data collected	due to exclusion no data collected	due to exclusion no data collected	due to exclusion no data collected	due to exclusion no data collected	due to exclusion no data collected	due to exclusion no data collected	due to exclusion no data collected	excluded
3	no indication to performe	2	2	2	2	0	due to exclusion no data collected	due to exclusion no data collected	due to exclusion no data collected	due to exclusion no data collected	due to exclusion no data collected	due to exclusion no data collected	due to exclusion no data collected	due to exclusion no data collected	excluded
3	no indication to performe	2	2	2	2	0	due to exclusion no data collected	due to exclusion no data collected	due to exclusion no data collected	due to exclusion no data collected	due to exclusion no data collected	due to exclusion no data collected	due to exclusion no data collected	due to exclusion no data collected	excluded
3	no indication to performe	2	2	2	2	0	due to exclusion no data collected	due to exclusion no data collected	due to exclusion no data collected	due to exclusion no data collected	due to exclusion no data collected	due to exclusion no data collected	due to exclusion no data collected	due to exclusion no data collected	excluded
3	no indication to performe	2	2	2	1	0	due to exclusion no data collected	due to exclusion no data collected	due to exclusion no data collected	due to exclusion no data collected	due to exclusion no data collected	due to exclusion no data collected	due to exclusion no data collected	due to exclusion no data collected	excluded
3	no indication to performe	2	2	2	2	0	due to exclusion no data collected	due to exclusion no data collected	due to exclusion no data collected	due to exclusion no data collected	due to exclusion no data collected	due to exclusion no data collected	due to exclusion no data collected	due to exclusion no data collected	excluded
3	no indication to performe	2	2	2	1	0	due to exclusion no data collected	due to exclusion no data collected	due to exclusion no data collected	due to exclusion no data collected	due to exclusion no data collected	due to exclusion no data collected	due to exclusion no data collected	due to exclusion no data collected	excluded
3	no indication to performe	2	2	2	2	0	due to exclusion no data collected	due to exclusion no data collected	due to exclusion no data collected	due to exclusion no data collected	due to exclusion no data collected	due to exclusion no data collected	due to exclusion no data collected	due to exclusion no data collected	excluded
3	no indication to performe	2	2	2	2	0	due to exclusion no data collected	due to exclusion no data collected	due to exclusion no data collected	due to exclusion no data collected	due to exclusion no data collected	due to exclusion no data collected	due to exclusion no data collected	due to exclusion no data collected	excluded
3	no indication to performe	2	2	2	2	0	due to exclusion no data collected	due to exclusion no data collected	due to exclusion no data collected	due to exclusion no data collected	due to exclusion no data collected	due to exclusion no data collected	due to exclusion no data collected	due to exclusion no data collected	excluded
3	no indication to performe	2	2	2	1	0	due to exclusion no data collected	due to exclusion no data collected	due to exclusion no data collected	due to exclusion no data collected	due to exclusion no data collected	due to exclusion no data collected	due to exclusion no data collected	due to exclusion no data collected	excluded
3	no indication to performe	2	2	2	1	0	due to exclusion no data collected	due to exclusion no data collected	due to exclusion no data collected	due to exclusion no data collected	due to exclusion no data collected	due to exclusion no data collected	due to exclusion no data collected	due to exclusion no data collected	excluded
3	no indication to performe	2	2	2	2	0	due to exclusion no data collected	due to exclusion no data collected	due to exclusion no data collected	due to exclusion no data collected	due to exclusion no data collected	due to exclusion no data collected	due to exclusion no data collected	due to exclusion no data collected	excluded
3	no indication to performe	2	2	2	2	0	due to exclusion no data collected	due to exclusion no data collected	due to exclusion no data collected	due to exclusion no data collected	due to exclusion no data collected	due to exclusion no data collected	due to exclusion no data collected	due to exclusion no data collected	excluded
3	no indication to performe	2	2	2	1	0	due to exclusion no data collected	due to exclusion no data collected	due to exclusion no data collected	due to exclusion no data collected	due to exclusion no data collected	due to exclusion no data collected	due to exclusion no data collected	due to exclusion no data collected	excluded
3	no indication to performe	2	2	2	1	0	due to exclusion no data collected	due to exclusion no data collected	due to exclusion no data collected	due to exclusion no data collected	due to exclusion no data collected	due to exclusion no data collected	due to exclusion no data collected	due to exclusion no data collected	excluded
3	no indication to performe	2	2	2	2	0	due to exclusion no data collected	due to exclusion no data collected	due to exclusion no data collected	due to exclusion no data collected	due to exclusion no data collected	due to exclusion no data collected	due to exclusion no data collected	due to exclusion no data collected	excluded
3	no indication to performe	2	2	2	2	0	due to exclusion no data collected	due to exclusion no data collected	due to exclusion no data collected	due to exclusion no data collected	due to exclusion no data collected	due to exclusion no data collected	due to exclusion no data collected	due to exclusion no data collected	excluded
3	no indication to performe	2	2	2	2	0	due to exclusion no data collected	due to exclusion no data collected	due to exclusion no data collected	due to exclusion no data collected	due to exclusion no data collected	due to exclusion no data collected	due to exclusion no data collected	due to exclusion no data collected	excluded
3	no indication to performe	2	2	2	2	1	due to exclusion no data collected	due to exclusion no data collected	due to exclusion no data collected	due to exclusion no data collected	due to exclusion no data collected	due to exclusion no data collected	due to exclusion no data collected	due to exclusion no data collected	excluded
3	no indication to performe	2	2	2	2	0	due to exclusion no data collected	due to exclusion no data collected	due to exclusion no data collected	due to exclusion no data collected	due to exclusion no data collected	due to exclusion no data collected	due to exclusion no data collected	due to exclusion no data collected	excluded
3	no indication to performe	2	2	2	1	0	due to exclusion no data collected	due to exclusion no data collected	due to exclusion no data collected	due to exclusion no data collected	due to exclusion no data collected	due to exclusion no data collected	due to exclusion no data collected	due to exclusion no data collected	excluded
3	no indication to performe	2	2	2	2	0	due to exclusion no data collected	due to exclusion no data collected	due to exclusion no data collected	due to exclusion no data collected	due to exclusion no data collected	due to exclusion no data collected	due to exclusion no data collected	due to exclusion no data collected	excluded
3	no indication to performe	2	2	2	2	0	due to exclusion no data collected	due to exclusion no data collected	due to exclusion no data collected	due to exclusion no data collected	due to exclusion no data collected	due to exclusion no data collected	due to exclusion no data collected	due to exclusion no data collected	excluded
3	no indication to performe	2	2	2	2	0	due to exclusion no data collected	due to exclusion no data collected	due to exclusion no data collected	due to exclusion no data collected	due to exclusion no data collected	due to exclusion no data collected	due to exclusion no data collected	due to exclusion no data collected	excluded
3	no indication to performe	2	2	2	2	0	due to exclusion no data collected	due to exclusion no data collected	due to exclusion no data collected	due to exclusion no data collected	due to exclusion no data collected	due to exclusion no data collected	due to exclusion no data collected	due to exclusion no data collected	excluded
3	no indication to performe	2	2	2	2	0	due to exclusion no data collected	due to exclusion no data collected	due to exclusion no data collected	due to exclusion no data collected	due to exclusion no data collected	due to exclusion no data collected	due to exclusion no data collected	due to exclusion no data collected	excluded
3	no indication to performe	2	2	2	2	1	due to exclusion no data collected	due to exclusion no data collected	due to exclusion no data collected	due to exclusion no data collected	due to exclusion no data collected	due to exclusion no data collected	due to exclusion no data collected	due to exclusion no data collected	excluded
3	no indication to performe	2	2	2	1	1	due to exclusion no data collected	due to exclusion no data collected	due to exclusion no data collected	due to exclusion no data collected	due to exclusion no data collected	due to exclusion no data collected	due to exclusion no data collected	due to exclusion no data collected	excluded
3	no indication to performe	2	2	2	2	0	due to exclusion no data collected	due to exclusion no data collected	due to exclusion no data collected	due to exclusion no data collected	due to exclusion no data collected	due to exclusion no data collected	due to exclusion no data collected	due to exclusion no data collected	excluded
3	no indication to performe	2	2	2	1	1	due to exclusion no data collected	due to exclusion no data collected	due to exclusion no data collected	due to exclusion no data collected	due to exclusion no data collected	due to exclusion no data collected	due to exclusion no data collected	due to exclusion no data collected	excluded
3	no indication to performe	2	2	2	2	1	due to exclusion no data collected	due to exclusion no data collected	due to exclusion no data collected	due to exclusion no data collected	due to exclusion no data collected	due to exclusion no data collected	due to exclusion no data collected	due to exclusion no data collected	excluded
3	no indication to performe	2	2	2	2	0	due to exclusion no data collected	due to exclusion no data collected	due to exclusion no data collected	due to exclusion no data collected	due to exclusion no data collected	due to exclusion no data collected	due to exclusion no data collected	due to exclusion no data collected	excluded
3	no indication to performe	2	2	2	2	0	due to exclusion no data collected	due to exclusion no data collected	due to exclusion no data collected	due to exclusion no data collected	due to exclusion no data collected	due to exclusion no data collected	due to exclusion no data collected	due to exclusion no data collected	excluded
3	no indication to performe	2	2	2	2	0	due to exclusion no data collected	due to exclusion no data collected	due to exclusion no data collected	due to exclusion no data collected	due to exclusion no data collected	due to exclusion no data collected	due to exclusion no data collected	due to exclusion no data collected	excluded
3	no indication to performe	2	2	2	1	1	due to exclusion no data collected	due to exclusion no data collected	due to exclusion no data collected	due to exclusion no data collected	due to exclusion no data collected	due to exclusion no data collected	due to exclusion no data collected	due to exclusion no data collected	excluded
3	no indication to performe	2	2	2	2	0	due to exclusion no data collected	due to exclusion no data collected	due to exclusion no data collected	due to exclusion no data collected	due to exclusion no data collected	due to exclusion no data collected	due to exclusion no data collected	due to exclusion no data collected	excluded
3	no indication to performe	2	2	2	2	0	due to exclusion no data collected	due to exclusion no data collected	due to exclusion no data collected	due to exclusion no data collected	due to exclusion no data collected	due to exclusion no data collected	due to exclusion no data collected	due to exclusion no data collected	excluded
3	no indication to performe	2	2	2	2	0	due to exclusion no data collected	due to exclusion no data collected	due to exclusion no data collected	due to exclusion no data collected	due to exclusion no data collected	due to exclusion no data collected	due to exclusion no data collected	due to exclusion no data collected	excluded
3	no indication to performe	2	2	2	1	0	due to exclusion no data collected	due to exclusion no data collected	due to exclusion no data collected	due to exclusion no data collected	due to exclusion no data collected	due to exclusion no data collected	due to exclusion no data collected	due to exclusion no data collected	excluded
3	no indication to performe	2	2	2	2	0	due to exclusion no data collected	due to exclusion no data collected	due to exclusion no data collected	due to exclusion no data collected	due to exclusion no data collected	due to exclusion no data collected	due to exclusion no data collected	due to exclusion no data collected	excluded
3	no indication to performe	2	2	2	2	0	due to exclusion no data collected	due to exclusion no data collected	due to exclusion no data collected	due to exclusion no data collected	due to exclusion no data collected	due to exclusion no data collected	due to exclusion no data collected	due to exclusion no data collected	excluded
3	no indication to performe	2	2	2	2	0	due to exclusion no data collected	due to exclusion no data collected	due to exclusion no data collected	due to exclusion no data collected	due to exclusion no data collected	due to exclusion no data collected	due to exclusion no data collected	due to exclusion no data collected	excluded
3	no indication to performe	2	2	2	2	0	due to exclusion no data collected	due to exclusion no data collected	due to exclusion no data collected	due to exclusion no data collected	due to exclusion no data collected	due to exclusion no data collected	due to exclusion no data collected	due to exclusion no data collected	excluded
3	no indication to performe	2	2	2	1	0	due to exclusion no data collected	due to exclusion no data collected	due to exclusion no data collected	due to exclusion no data collected	due to exclusion no data collected	due to exclusion no data collected	due to exclusion no data collected	due to exclusion no data collected	excluded
3	no indication to performe	2	2	2	1	0	due to exclusion no data collected	due to exclusion no data collected	due to exclusion no data collected	due to exclusion no data collected	due to exclusion no data collected	due to exclusion no data collected	due to exclusion no data collected	due to exclusion no data collected	excluded
3	no indication to performe	2	2	2	2	0	due to exclusion no data collected	due to exclusion no data collected	due to exclusion no data collected	due to exclusion no data collected	due to exclusion no data collected	due to exclusion no data collected	due to exclusion no data collected	due to exclusion no data collected	excluded
3	no indication to performe	2	2	2	2	0	due to exclusion no data collected	due to exclusion no data collected	due to exclusion no data collected	due to exclusion no data collected	due to exclusion no data collected	due to exclusion no data collected	due to exclusion no data collected	due to exclusion no data collected	excluded
3	no indication to performe	2	2	2	2	1	due to exclusion no data collected	due to exclusion no data collected	due to exclusion no data collected	due to exclusion no data collected	due to exclusion no data collected	due to exclusion no data collected	due to exclusion no data collected	due to exclusion no data collected	excluded
3	no indication to performe	2	2	2	2	0	due to exclusion no data collected	due to exclusion no data collected	due to exclusion no data collected	due to exclusion no data collected	due to exclusion no data collected	due to exclusion no data collected	due to exclusion no data collected	due to exclusion no data collected	excluded
3	no indication to performe	2	2	2	2	0	due to exclusion no data collected	due to exclusion no data collected	due to exclusion no data collected	due to exclusion no data collected	due to exclusion no data collected	due to exclusion no data collected	due to exclusion no data collected	due to exclusion no data collected	excluded
3	no indication to performe	2	2	2	2	0	due to exclusion no data collected	due to exclusion no data collected	due to exclusion no data collected	due to exclusion no data collected	due to exclusion no data collected	due to exclusion no data collected	due to exclusion no data collected	due to exclusion no data collected	excluded
3	no indication to performe	2	2	2	2	0	due to exclusion no data collected	due to exclusion no data collected	due to exclusion no data collected	due to exclusion no data collected	due to exclusion no data collected	due to exclusion no data collected	due to exclusion no data collected	due to exclusion no data collected	excluded
3	no indication to performe	2	2	2	2	0	due to exclusion no data collected	due to exclusion no data collected	due to exclusion no data collected	due to exclusion no data collected	due to exclusion no data collected	due to exclusion no data collected	due to exclusion no data collected	due to exclusion no data collected	excluded
3	no indication to performe	2	2	2	1	1	due to exclusion no data collected	due to exclusion no data collected	due to exclusion no data collected	due to exclusion no data collected	due to exclusion no data collected	due to exclusion no data collected	due to exclusion no data collected	due to exclusion no data collected	excluded
3	no indication to performe	2	2	2	2	0	due to exclusion no data collected	due to exclusion no data collected	due to exclusion no data collected	due to exclusion no data collected	due to exclusion no data collected	due to exclusion no data collected	due to exclusion no data collected	due to exclusion no data collected	excluded
3	no indication to performe	2	2	2	1	0	due to exclusion no data collected	due to exclusion no data collected	due to exclusion no data collected	due to exclusion no data collected	due to exclusion no data collected	due to exclusion no data collected	due to exclusion no data collected	due to exclusion no data collected	excluded
3	no indication to performe	2	2	2	2	0	due to exclusion no data collected	due to exclusion no data collected	due to exclusion no data collected	due to exclusion no data collected	due to exclusion no data collected	due to exclusion no data collected	due to exclusion no data collected	due to exclusion no data collected	excluded
3	no indication to performe	2	2	2	2	0	due to exclusion no data collected	due to exclusion no data collected	due to exclusion no data collected	due to exclusion no data collected	due to exclusion no data collected	due to exclusion no data collected	due to exclusion no data collected	due to exclusion no data collected	excluded
3	no indication to performe	2	2	2	2	0	due to exclusion no data collected	due to exclusion no data collected	due to exclusion no data collected	due to exclusion no data collected	due to exclusion no data collected	due to exclusion no data collected	due to exclusion no data collected	due to exclusion no data collected	excluded
3	no indication to performe	2	2	2	1	0	due to exclusion no data collected	due to exclusion no data collected	due to exclusion no data collected	due to exclusion no data collected	due to exclusion no data collected	due to exclusion no data collected	due to exclusion no data collected	due to exclusion no data collected	excluded
3	no indication to performe	2	2	2	2	1	due to exclusion no data collected	due to exclusion no data collected	due to exclusion no data collected	due to exclusion no data collected	due to exclusion no data collected	due to exclusion no data collected	due to exclusion no data collected	due to exclusion no data collected	excluded
3	no indication to performe	2	2	2	2	0	due to exclusion no data collected	due to exclusion no data collected	due to exclusion no data collected	due to exclusion no data collected	due to exclusion no data collected	due to exclusion no data collected	due to exclusion no data collected	due to exclusion no data collected	excluded
3	no indication to performe	2	2	2	2	0	due to exclusion no data collected	due to exclusion no data collected	due to exclusion no data collected	due to exclusion no data collected	due to exclusion no data collected	due to exclusion no data collected	due to exclusion no data collected	due to exclusion no data collected	excluded
3	no indication to performe	2	2	2	2	0	due to exclusion no data collected	due to exclusion no data collected	due to exclusion no data collected	due to exclusion no data collected	due to exclusion no data collected	due to exclusion no data collected	due to exclusion no data collected	due to exclusion no data collected	excluded
3	no indication to performe	2	2	2	2	0	due to exclusion no data collected	due to exclusion no data collected	due to exclusion no data collected	due to exclusion no data collected	due to exclusion no data collected	due to exclusion no data collected	due to exclusion no data collected	due to exclusion no data collected	excluded
3	no indication to performe	2	2	2	2	0	due to exclusion no data collected	due to exclusion no data collected	due to exclusion no data collected	due to exclusion no data collected	due to exclusion no data collected	due to exclusion no data collected	due to exclusion no data collected	due to exclusion no data collected	excluded
3	no indication to performe	2	2	2	2	1	due to exclusion no data collected	due to exclusion no data collected	due to exclusion no data collected	due to exclusion no data collected	due to exclusion no data collected	due to exclusion no data collected	due to exclusion no data collected	due to exclusion no data collected	excluded
3	no indication to performe	2	2	2	1	0	due to exclusion no data collected	due to exclusion no data collected	due to exclusion no data collected	due to exclusion no data collected	due to exclusion no data collected	due to exclusion no data collected	due to exclusion no data collected	due to exclusion no data collected	excluded
3	no indication to performe	2	2	2	2	0	due to exclusion no data collected	due to exclusion no data collected	due to exclusion no data collected	due to exclusion no data collected	due to exclusion no data collected	due to exclusion no data collected	due to exclusion no data collected	due to exclusion no data collected	excluded
3	no indication to performe	2	2	2	2	0	due to exclusion no data collected	due to exclusion no data collected	due to exclusion no data collected	due to exclusion no data collected	due to exclusion no data collected	due to exclusion no data collected	due to exclusion no data collected	due to exclusion no data collected	excluded
3	no indication to performe	2	2	2	2	0	due to exclusion no data collected	due to exclusion no data collected	due to exclusion no data collected	due to exclusion no data collected	due to exclusion no data collected	due to exclusion no data collected	due to exclusion no data collected	due to exclusion no data collected	excluded
3	no indication to performe	2	2	2	1	0	due to exclusion no data collected	due to exclusion no data collected	due to exclusion no data collected	due to exclusion no data collected	due to exclusion no data collected	due to exclusion no data collected	due to exclusion no data collected	due to exclusion no data collected	excluded
3	no indication to performe	2	2	2	2	0	due to exclusion no data collected	due to exclusion no data collected	due to exclusion no data collected	due to exclusion no data collected	due to exclusion no data collected	due to exclusion no data collected	due to exclusion no data collected	due to exclusion no data collected	excluded
3	no indication to performe	2	2	2	2	0	due to exclusion no data collected	due to exclusion no data collected	due to exclusion no data collected	due to exclusion no data collected	due to exclusion no data collected	due to exclusion no data collected	due to exclusion no data collected	due to exclusion no data collected	excluded
3	no indication to performe	2	2	2	1	0	due to exclusion no data collected	due to exclusion no data collected	due to exclusion no data collected	due to exclusion no data collected	due to exclusion no data collected	due to exclusion no data collected	due to exclusion no data collected	due to exclusion no data collected	excluded
3	no indication to performe	2	2	2	2	0	due to exclusion no data collected	due to exclusion no data collected	due to exclusion no data collected	due to exclusion no data collected	due to exclusion no data collected	due to exclusion no data collected	due to exclusion no data collected	due to exclusion no data collected	excluded
3	no indication to performe	2	2	2	2	0	due to exclusion no data collected	due to exclusion no data collected	due to exclusion no data collected	due to exclusion no data collected	due to exclusion no data collected	due to exclusion no data collected	due to exclusion no data collected	due to exclusion no data collected	excluded
3	no indication to performe	2	2	2	1	0	due to exclusion no data collected	due to exclusion no data collected	due to exclusion no data collected	due to exclusion no data collected	due to exclusion no data collected	due to exclusion no data collected	due to exclusion no data collected	due to exclusion no data collected	excluded
3	no indication to performe	2	2	2	2	0	due to exclusion no data collected	due to exclusion no data collected	due to exclusion no data collected	due to exclusion no data collected	due to exclusion no data collected	due to exclusion no data collected	due to exclusion no data collected	due to exclusion no data collected	excluded
3	no indication to performe	2	2	2	1	1	due to exclusion no data collected	due to exclusion no data collected	due to exclusion no data collected	due to exclusion no data collected	due to exclusion no data collected	due to exclusion no data collected	due to exclusion no data collected	due to exclusion no data collected	excluded
3	no indication to performe	2	2	2	1	0	due to exclusion no data collected	due to exclusion no data collected	due to exclusion no data collected	due to exclusion no data collected	due to exclusion no data collected	due to exclusion no data collected	due to exclusion no data collected	due to exclusion no data collected	excluded
3	no indication to performe	2	2	2	2	0	due to exclusion no data collected	due to exclusion no data collected	due to exclusion no data collected	due to exclusion no data collected	due to exclusion no data collected	due to exclusion no data collected	due to exclusion no data collected	due to exclusion no data collected	excluded
3	no indication to performe	2	2	2	1	0	due to exclusion no data collected	due to exclusion no data collected	due to exclusion no data collected	due to exclusion no data collected	due to exclusion no data collected	due to exclusion no data collected	due to exclusion no data collected	due to exclusion no data collected	excluded
3	no indication to performe	2	2	2	1	0	due to exclusion no data collected	due to exclusion no data collected	due to exclusion no data collected	due to exclusion no data collected	due to exclusion no data collected	due to exclusion no data collected	due to exclusion no data collected	due to exclusion no data collected	excluded
3	no indication to performe	2	2	2	2	0	due to exclusion no data collected	due to exclusion no data collected	due to exclusion no data collected	due to exclusion no data collected	due to exclusion no data collected	due to exclusion no data collected	due to exclusion no data collected	due to exclusion no data collected	excluded
3	no indication to performe	2	2	2	2	0	due to exclusion no data collected	due to exclusion no data collected	due to exclusion no data collected	due to exclusion no data collected	due to exclusion no data collected	due to exclusion no data collected	due to exclusion no data collected	due to exclusion no data collected	excluded
3	no indication to performe	2	2	2	1	0	due to exclusion no data collected	due to exclusion no data collected	due to exclusion no data collected	due to exclusion no data collected	due to exclusion no data collected	due to exclusion no data collected	due to exclusion no data collected	due to exclusion no data collected	excluded
3	no indication to performe	2	2	2	2	0	due to exclusion no data collected	due to exclusion no data collected	due to exclusion no data collected	due to exclusion no data collected	due to exclusion no data collected	due to exclusion no data collected	due to exclusion no data collected	due to exclusion no data collected	excluded
3	no indication to performe	2	2	2	1	0	due to exclusion no data collected	due to exclusion no data collected	due to exclusion no data collected	due to exclusion no data collected	due to exclusion no data collected	due to exclusion no data collected	due to exclusion no data collected	due to exclusion no data collected	excluded
3	no indication to performe	2	2	2	1	0	due to exclusion no data collected	due to exclusion no data collected	due to exclusion no data collected	due to exclusion no data collected	due to exclusion no data collected	due to exclusion no data collected	due to exclusion no data collected	due to exclusion no data collected	excluded
3	no indication to performe	2	2	2	2	0	due to exclusion no data collected	due to exclusion no data collected	due to exclusion no data collected	due to exclusion no data collected	due to exclusion no data collected	due to exclusion no data collected	due to exclusion no data collected	due to exclusion no data collected	excluded
3	no indication to performe	2	2	2	2	0	due to exclusion no data collected	due to exclusion no data collected	due to exclusion no data collected	due to exclusion no data collected	due to exclusion no data collected	due to exclusion no data collected	due to exclusion no data collected	due to exclusion no data collected	excluded
3	no indication to performe	2	2	2	2	1	due to exclusion no data collected	due to exclusion no data collected	due to exclusion no data collected	due to exclusion no data collected	due to exclusion no data collected	due to exclusion no data collected	due to exclusion no data collected	due to exclusion no data collected	excluded
3	no indication to performe	2	2	2	2	0	due to exclusion no data collected	due to exclusion no data collected	due to exclusion no data collected	due to exclusion no data collected	due to exclusion no data collected	due to exclusion no data collected	due to exclusion no data collected	due to exclusion no data collected	excluded
3	no indication to performe	2	2	2	2	0	due to exclusion no data collected	due to exclusion no data collected	due to exclusion no data collected	due to exclusion no data collected	due to exclusion no data collected	due to exclusion no data collected	due to exclusion no data collected	due to exclusion no data collected	excluded
3	no indication to performe	2	2	2	2	0	due to exclusion no data collected	due to exclusion no data collected	due to exclusion no data collected	due to exclusion no data collected	due to exclusion no data collected	due to exclusion no data collected	due to exclusion no data collected	due to exclusion no data collected	excluded
3	no indication to performe	2	2	2	1	0	due to exclusion no data collected	due to exclusion no data collected	due to exclusion no data collected	due to exclusion no data collected	due to exclusion no data collected	due to exclusion no data collected	due to exclusion no data collected	due to exclusion no data collected	excluded
3	no indication to performe	2	2	2	1	1	due to exclusion no data collected	due to exclusion no data collected	due to exclusion no data collected	due to exclusion no data collected	due to exclusion no data collected	due to exclusion no data collected	due to exclusion no data collected	due to exclusion no data collected	excluded
3	no indication to performe	2	2	2	1	0	due to exclusion no data collected	due to exclusion no data collected	due to exclusion no data collected	due to exclusion no data collected	due to exclusion no data collected	due to exclusion no data collected	due to exclusion no data collected	due to exclusion no data collected	excluded
3	no indication to performe	2	2	2	1	0	due to exclusion no data collected	due to exclusion no data collected	due to exclusion no data collected	due to exclusion no data collected	due to exclusion no data collected	due to exclusion no data collected	due to exclusion no data collected	due to exclusion no data collected	excluded
3	no indication to performe	2	2	2	1	0	due to exclusion no data collected	due to exclusion no data collected	due to exclusion no data collected	due to exclusion no data collected	due to exclusion no data collected	due to exclusion no data collected	due to exclusion no data collected	due to exclusion no data collected	excluded
3	no indication to performe	2	2	2	2	0	due to exclusion no data collected	due to exclusion no data collected	due to exclusion no data collected	due to exclusion no data collected	due to exclusion no data collected	due to exclusion no data collected	due to exclusion no data collected	due to exclusion no data collected	excluded
3	no indication to performe	2	2	2	2	0	due to exclusion no data collected	due to exclusion no data collected	due to exclusion no data collected	due to exclusion no data collected	due to exclusion no data collected	due to exclusion no data collected	due to exclusion no data collected	due to exclusion no data collected	excluded
3	no indication to performe	2	2	2	2	0	due to exclusion no data collected	due to exclusion no data collected	due to exclusion no data collected	due to exclusion no data collected	due to exclusion no data collected	due to exclusion no data collected	due to exclusion no data collected	due to exclusion no data collected	excluded
3	no indication to performe	2	2	2	1	1	due to exclusion no data collected	due to exclusion no data collected	due to exclusion no data collected	due to exclusion no data collected	due to exclusion no data collected	due to exclusion no data collected	due to exclusion no data collected	due to exclusion no data collected	excluded
3	no indication to performe	2	2	2	2	0	due to exclusion no data collected	due to exclusion no data collected	due to exclusion no data collected	due to exclusion no data collected	due to exclusion no data collected	due to exclusion no data collected	due to exclusion no data collected	due to exclusion no data collected	excluded
3	no indication to performe	2	2	2	1	0	due to exclusion no data collected	due to exclusion no data collected	due to exclusion no data collected	due to exclusion no data collected	due to exclusion no data collected	due to exclusion no data collected	due to exclusion no data collected	due to exclusion no data collected	excluded
3	no indication to performe	2	2	2	2	0	due to exclusion no data collected	due to exclusion no data collected	due to exclusion no data collected	due to exclusion no data collected	due to exclusion no data collected	due to exclusion no data collected	due to exclusion no data collected	due to exclusion no data collected	excluded
3	no indication to performe	2	2	2	1	0	due to exclusion no data collected	due to exclusion no data collected	due to exclusion no data collected	due to exclusion no data collected	due to exclusion no data collected	due to exclusion no data collected	due to exclusion no data collected	due to exclusion no data collected	excluded
3	no indication to performe	2	2	2	2	0	due to exclusion no data collected	due to exclusion no data collected	due to exclusion no data collected	due to exclusion no data collected	due to exclusion no data collected	due to exclusion no data collected	due to exclusion no data collected	due to exclusion no data collected	excluded
3	no indication to performe	2	2	2	2	0	due to exclusion no data collected	due to exclusion no data collected	due to exclusion no data collected	due to exclusion no data collected	due to exclusion no data collected	due to exclusion no data collected	due to exclusion no data collected	due to exclusion no data collected	excluded
3	no indication to performe	2	2	2	2	0	due to exclusion no data collected	due to exclusion no data collected	due to exclusion no data collected	due to exclusion no data collected	due to exclusion no data collected	due to exclusion no data collected	due to exclusion no data collected	due to exclusion no data collected	excluded
3	no indication to performe	2	2	2	2	1	due to exclusion no data collected	due to exclusion no data collected	due to exclusion no data collected	due to exclusion no data collected	due to exclusion no data collected	due to exclusion no data collected	due to exclusion no data collected	due to exclusion no data collected	excluded
3	no indication to performe	2	2	2	1	0	due to exclusion no data collected	due to exclusion no data collected	due to exclusion no data collected	due to exclusion no data collected	due to exclusion no data collected	due to exclusion no data collected	due to exclusion no data collected	due to exclusion no data collected	excluded
3	no indication to performe	2	2	2	2	1	due to exclusion no data collected	due to exclusion no data collected	due to exclusion no data collected	due to exclusion no data collected	due to exclusion no data collected	due to exclusion no data collected	due to exclusion no data collected	due to exclusion no data collected	excluded
3	no indication to performe	2	2	2	1	1	due to exclusion no data collected	due to exclusion no data collected	due to exclusion no data collected	due to exclusion no data collected	due to exclusion no data collected	due to exclusion no data collected	due to exclusion no data collected	due to exclusion no data collected	excluded
3	no indication to performe	2	2	2	1	0	due to exclusion no data collected	due to exclusion no data collected	due to exclusion no data collected	due to exclusion no data collected	due to exclusion no data collected	due to exclusion no data collected	due to exclusion no data collected	due to exclusion no data collected	excluded
3	no indication to performe	2	2	2	1	0	due to exclusion no data collected	due to exclusion no data collected	due to exclusion no data collected	due to exclusion no data collected	due to exclusion no data collected	due to exclusion no data collected	due to exclusion no data collected	due to exclusion no data collected	excluded
3	no indication to performe	2	2	2	2	1	due to exclusion no data collected	due to exclusion no data collected	due to exclusion no data collected	due to exclusion no data collected	due to exclusion no data collected	due to exclusion no data collected	due to exclusion no data collected	due to exclusion no data collected	excluded
3	no indication to performe	2	2	2	1	0	due to exclusion no data collected	due to exclusion no data collected	due to exclusion no data collected	due to exclusion no data collected	due to exclusion no data collected	due to exclusion no data collected	due to exclusion no data collected	due to exclusion no data collected	excluded
3	no indication to performe	2	2	2	2	0	due to exclusion no data collected	due to exclusion no data collected	due to exclusion no data collected	due to exclusion no data collected	due to exclusion no data collected	due to exclusion no data collected	due to exclusion no data collected	due to exclusion no data collected	excluded
3	no indication to performe	2	2	2	2	0	due to exclusion no data collected	due to exclusion no data collected	due to exclusion no data collected	due to exclusion no data collected	due to exclusion no data collected	due to exclusion no data collected	due to exclusion no data collected	due to exclusion no data collected	excluded
3	no indication to performe	2	2	2	2	0	due to exclusion no data collected	due to exclusion no data collected	due to exclusion no data collected	due to exclusion no data collected	due to exclusion no data collected	due to exclusion no data collected	due to exclusion no data collected	due to exclusion no data collected	excluded
3	no indication to performe	2	2	2	2	0	due to exclusion no data collected	due to exclusion no data collected	due to exclusion no data collected	due to exclusion no data collected	due to exclusion no data collected	due to exclusion no data collected	due to exclusion no data collected	due to exclusion no data collected	excluded
3	no indication to performe	2	2	2	2	0	due to exclusion no data collected	due to exclusion no data collected	due to exclusion no data collected	due to exclusion no data collected	due to exclusion no data collected	due to exclusion no data collected	due to exclusion no data collected	due to exclusion no data collected	excluded
3	no indication to performe	2	2	2	2	0	due to exclusion no data collected	due to exclusion no data collected	due to exclusion no data collected	due to exclusion no data collected	due to exclusion no data collected	due to exclusion no data collected	due to exclusion no data collected	due to exclusion no data collected	excluded
3	no indication to performe	2	2	2	2	0	due to exclusion no data collected	due to exclusion no data collected	due to exclusion no data collected	due to exclusion no data collected	due to exclusion no data collected	due to exclusion no data collected	due to exclusion no data collected	due to exclusion no data collected	excluded
3	no indication to performe	2	2	2	2	0	due to exclusion no data collected	due to exclusion no data collected	due to exclusion no data collected	due to exclusion no data collected	due to exclusion no data collected	due to exclusion no data collected	due to exclusion no data collected	due to exclusion no data collected	excluded
3	no indication to performe	2	2	2	2	1	due to exclusion no data collected	due to exclusion no data collected	due to exclusion no data collected	due to exclusion no data collected	due to exclusion no data collected	due to exclusion no data collected	due to exclusion no data collected	due to exclusion no data collected	excluded
3	no indication to performe	2	2	2	1	1	due to exclusion no data collected	due to exclusion no data collected	due to exclusion no data collected	due to exclusion no data collected	due to exclusion no data collected	due to exclusion no data collected	due to exclusion no data collected	due to exclusion no data collected	excluded
3	no indication to performe	2	2	2	2	0	due to exclusion no data collected	due to exclusion no data collected	due to exclusion no data collected	due to exclusion no data collected	due to exclusion no data collected	due to exclusion no data collected	due to exclusion no data collected	due to exclusion no data collected	excluded
3	no indication to performe	2	2	2	2	0	due to exclusion no data collected	due to exclusion no data collected	due to exclusion no data collected	due to exclusion no data collected	due to exclusion no data collected	due to exclusion no data collected	due to exclusion no data collected	due to exclusion no data collected	excluded
3	no indication to performe	2	2	2	2	0	due to exclusion no data collected	due to exclusion no data collected	due to exclusion no data collected	due to exclusion no data collected	due to exclusion no data collected	due to exclusion no data collected	due to exclusion no data collected	due to exclusion no data collected	excluded
3	no indication to performe	2	2	2	2	0	due to exclusion no data collected	due to exclusion no data collected	due to exclusion no data collected	due to exclusion no data collected	due to exclusion no data collected	due to exclusion no data collected	due to exclusion no data collected	due to exclusion no data collected	excluded
3	no indication to performe	2	2	2	2	0	due to exclusion no data collected	due to exclusion no data collected	due to exclusion no data collected	due to exclusion no data collected	due to exclusion no data collected	due to exclusion no data collected	due to exclusion no data collected	due to exclusion no data collected	excluded
3	no indication to performe	2	2	2	2	1	due to exclusion no data collected	due to exclusion no data collected	due to exclusion no data collected	due to exclusion no data collected	due to exclusion no data collected	due to exclusion no data collected	due to exclusion no data collected	due to exclusion no data collected	excluded
3	no indication to performe	2	2	2	2	0	due to exclusion no data collected	due to exclusion no data collected	due to exclusion no data collected	due to exclusion no data collected	due to exclusion no data collected	due to exclusion no data collected	due to exclusion no data collected	due to exclusion no data collected	excluded
3	no indication to performe	2	2	2	1	0	due to exclusion no data collected	due to exclusion no data collected	due to exclusion no data collected	due to exclusion no data collected	due to exclusion no data collected	due to exclusion no data collected	due to exclusion no data collected	due to exclusion no data collected	excluded
3	no indication to performe	2	2	2	2	0	due to exclusion no data collected	due to exclusion no data collected	due to exclusion no data collected	due to exclusion no data collected	due to exclusion no data collected	due to exclusion no data collected	due to exclusion no data collected	due to exclusion no data collected	excluded
3	no indication to performe	2	2	2	1	1	due to exclusion no data collected	due to exclusion no data collected	due to exclusion no data collected	due to exclusion no data collected	due to exclusion no data collected	due to exclusion no data collected	due to exclusion no data collected	due to exclusion no data collected	excluded
3	no indication to performe	2	2	2	1	0	due to exclusion no data collected	due to exclusion no data collected	due to exclusion no data collected	due to exclusion no data collected	due to exclusion no data collected	due to exclusion no data collected	due to exclusion no data collected	due to exclusion no data collected	excluded
3	no indication to performe	2	2	2	1	0	due to exclusion no data collected	due to exclusion no data collected	due to exclusion no data collected	due to exclusion no data collected	due to exclusion no data collected	due to exclusion no data collected	due to exclusion no data collected	due to exclusion no data collected	excluded
3	no indication to performe	2	2	2	2	0	due to exclusion no data collected	due to exclusion no data collected	due to exclusion no data collected	due to exclusion no data collected	due to exclusion no data collected	due to exclusion no data collected	due to exclusion no data collected	due to exclusion no data collected	excluded
3	no indication to performe	2	2	2	2	0	due to exclusion no data collected	due to exclusion no data collected	due to exclusion no data collected	due to exclusion no data collected	due to exclusion no data collected	due to exclusion no data collected	due to exclusion no data collected	due to exclusion no data collected	excluded
3	no indication to performe	2	2	2	2	1	due to exclusion no data collected	due to exclusion no data collected	due to exclusion no data collected	due to exclusion no data collected	due to exclusion no data collected	due to exclusion no data collected	due to exclusion no data collected	due to exclusion no data collected	excluded
3	no indication to performe	2	2	2	2	0	due to exclusion no data collected	due to exclusion no data collected	due to exclusion no data collected	due to exclusion no data collected	due to exclusion no data collected	due to exclusion no data collected	due to exclusion no data collected	due to exclusion no data collected	excluded
3	no indication to performe	2	2	2	1	0	due to exclusion no data collected	due to exclusion no data collected	due to exclusion no data collected	due to exclusion no data collected	due to exclusion no data collected	due to exclusion no data collected	due to exclusion no data collected	due to exclusion no data collected	excluded
3	no indication to performe	2	2	2	1	0	due to exclusion no data collected	due to exclusion no data collected	due to exclusion no data collected	due to exclusion no data collected	due to exclusion no data collected	due to exclusion no data collected	due to exclusion no data collected	due to exclusion no data collected	excluded
3	no indication to performe	2	2	2	1	0	due to exclusion no data collected	due to exclusion no data collected	due to exclusion no data collected	due to exclusion no data collected	due to exclusion no data collected	due to exclusion no data collected	due to exclusion no data collected	due to exclusion no data collected	excluded
3	no indication to performe	2	2	2	2	0	due to exclusion no data collected	due to exclusion no data collected	due to exclusion no data collected	due to exclusion no data collected	due to exclusion no data collected	due to exclusion no data collected	due to exclusion no data collected	due to exclusion no data collected	excluded
3	no indication to performe	2	2	2	2	0	due to exclusion no data collected	due to exclusion no data collected	due to exclusion no data collected	due to exclusion no data collected	due to exclusion no data collected	due to exclusion no data collected	due to exclusion no data collected	due to exclusion no data collected	excluded
3	no indication to performe	2	2	2	2	0	due to exclusion no data collected	due to exclusion no data collected	due to exclusion no data collected	due to exclusion no data collected	due to exclusion no data collected	due to exclusion no data collected	due to exclusion no data collected	due to exclusion no data collected	excluded
3	no indication to performe	2	2	2	2	0	due to exclusion no data collected	due to exclusion no data collected	due to exclusion no data collected	due to exclusion no data collected	due to exclusion no data collected	due to exclusion no data collected	due to exclusion no data collected	due to exclusion no data collected	excluded
3	no indication to performe	2	2	2	2	0	due to exclusion no data collected	due to exclusion no data collected	due to exclusion no data collected	due to exclusion no data collected	due to exclusion no data collected	due to exclusion no data collected	due to exclusion no data collected	due to exclusion no data collected	excluded
3	no indication to performe	2	2	2	2	0	due to exclusion no data collected	due to exclusion no data collected	due to exclusion no data collected	due to exclusion no data collected	due to exclusion no data collected	due to exclusion no data collected	due to exclusion no data collected	due to exclusion no data collected	excluded
3	no indication to performe	2	2	2	1	0	due to exclusion no data collected	due to exclusion no data collected	due to exclusion no data collected	due to exclusion no data collected	due to exclusion no data collected	due to exclusion no data collected	due to exclusion no data collected	due to exclusion no data collected	excluded
3	no indication to performe	2	2	2	2	0	due to exclusion no data collected	due to exclusion no data collected	due to exclusion no data collected	due to exclusion no data collected	due to exclusion no data collected	due to exclusion no data collected	due to exclusion no data collected	due to exclusion no data collected	excluded
3	no indication to performe	2	2	2	2	0	due to exclusion no data collected	due to exclusion no data collected	due to exclusion no data collected	due to exclusion no data collected	due to exclusion no data collected	due to exclusion no data collected	due to exclusion no data collected	due to exclusion no data collected	excluded
3	no indication to performe	2	2	2	2	0	due to exclusion no data collected	due to exclusion no data collected	due to exclusion no data collected	due to exclusion no data collected	due to exclusion no data collected	due to exclusion no data collected	due to exclusion no data collected	due to exclusion no data collected	excluded
3	no indication to performe	2	2	2	2	0	due to exclusion no data collected	due to exclusion no data collected	due to exclusion no data collected	due to exclusion no data collected	due to exclusion no data collected	due to exclusion no data collected	due to exclusion no data collected	due to exclusion no data collected	excluded
3	no indication to performe	2	2	2	2	0	due to exclusion no data collected	due to exclusion no data collected	due to exclusion no data collected	due to exclusion no data collected	due to exclusion no data collected	due to exclusion no data collected	due to exclusion no data collected	due to exclusion no data collected	excluded
3	no indication to performe	2	2	2	2	0	due to exclusion no data collected	due to exclusion no data collected	due to exclusion no data collected	due to exclusion no data collected	due to exclusion no data collected	due to exclusion no data collected	due to exclusion no data collected	due to exclusion no data collected	excluded
3	no indication to performe	2	2	2	2	1	due to exclusion no data collected	due to exclusion no data collected	due to exclusion no data collected	due to exclusion no data collected	due to exclusion no data collected	due to exclusion no data collected	due to exclusion no data collected	due to exclusion no data collected	excluded
3	no indication to performe	2	2	2	2	0	due to exclusion no data collected	due to exclusion no data collected	due to exclusion no data collected	due to exclusion no data collected	due to exclusion no data collected	due to exclusion no data collected	due to exclusion no data collected	due to exclusion no data collected	excluded
3	no indication to performe	2	2	2	2	0	due to exclusion no data collected	due to exclusion no data collected	due to exclusion no data collected	due to exclusion no data collected	due to exclusion no data collected	due to exclusion no data collected	due to exclusion no data collected	due to exclusion no data collected	excluded
3	no indication to performe	2	2	2	2	0	due to exclusion no data collected	due to exclusion no data collected	due to exclusion no data collected	due to exclusion no data collected	due to exclusion no data collected	due to exclusion no data collected	due to exclusion no data collected	due to exclusion no data collected	excluded
3	no indication to performe	2	2	2	2	0	due to exclusion no data collected	due to exclusion no data collected	due to exclusion no data collected	due to exclusion no data collected	due to exclusion no data collected	due to exclusion no data collected	due to exclusion no data collected	due to exclusion no data collected	excluded
3	no indication to performe	2	2	2	2	0	due to exclusion no data collected	due to exclusion no data collected	due to exclusion no data collected	due to exclusion no data collected	due to exclusion no data collected	due to exclusion no data collected	due to exclusion no data collected	due to exclusion no data collected	excluded
3	no indication to performe	2	2	2	2	0	due to exclusion no data collected	due to exclusion no data collected	due to exclusion no data collected	due to exclusion no data collected	due to exclusion no data collected	due to exclusion no data collected	due to exclusion no data collected	due to exclusion no data collected	excluded
3	no indication to performe	2	2	2	1	0	due to exclusion no data collected	due to exclusion no data collected	due to exclusion no data collected	due to exclusion no data collected	due to exclusion no data collected	due to exclusion no data collected	due to exclusion no data collected	due to exclusion no data collected	excluded
3	no indication to performe	2	2	2	2	0	due to exclusion no data collected	due to exclusion no data collected	due to exclusion no data collected	due to exclusion no data collected	due to exclusion no data collected	due to exclusion no data collected	due to exclusion no data collected	due to exclusion no data collected	excluded
3	no indication to performe	2	2	2	1	0	due to exclusion no data collected	due to exclusion no data collected	due to exclusion no data collected	due to exclusion no data collected	due to exclusion no data collected	due to exclusion no data collected	due to exclusion no data collected	due to exclusion no data collected	excluded
3	no indication to performe	2	2	2	2	0	due to exclusion no data collected	due to exclusion no data collected	due to exclusion no data collected	due to exclusion no data collected	due to exclusion no data collected	due to exclusion no data collected	due to exclusion no data collected	due to exclusion no data collected	excluded
3	no indication to performe	2	2	2	2	0	due to exclusion no data collected	due to exclusion no data collected	due to exclusion no data collected	due to exclusion no data collected	due to exclusion no data collected	due to exclusion no data collected	due to exclusion no data collected	due to exclusion no data collected	excluded
3	no indication to performe	2	2	2	2	0	due to exclusion no data collected	due to exclusion no data collected	due to exclusion no data collected	due to exclusion no data collected	due to exclusion no data collected	due to exclusion no data collected	due to exclusion no data collected	due to exclusion no data collected	excluded
3	no indication to performe	2	2	2	1	0	due to exclusion no data collected	due to exclusion no data collected	due to exclusion no data collected	due to exclusion no data collected	due to exclusion no data collected	due to exclusion no data collected	due to exclusion no data collected	due to exclusion no data collected	excluded
3	no indication to performe	2	2	2	1	0	due to exclusion no data collected	due to exclusion no data collected	due to exclusion no data collected	due to exclusion no data collected	due to exclusion no data collected	due to exclusion no data collected	due to exclusion no data collected	due to exclusion no data collected	excluded
3	no indication to performe	2	2	2	2	0	due to exclusion no data collected	due to exclusion no data collected	due to exclusion no data collected	due to exclusion no data collected	due to exclusion no data collected	due to exclusion no data collected	due to exclusion no data collected	due to exclusion no data collected	excluded
3	no indication to performe	2	2	2	2	0	due to exclusion no data collected	due to exclusion no data collected	due to exclusion no data collected	due to exclusion no data collected	due to exclusion no data collected	due to exclusion no data collected	due to exclusion no data collected	due to exclusion no data collected	excluded
3	no indication to performe	2	2	2	1	0	due to exclusion no data collected	due to exclusion no data collected	due to exclusion no data collected	due to exclusion no data collected	due to exclusion no data collected	due to exclusion no data collected	due to exclusion no data collected	due to exclusion no data collected	excluded
3	no indication to performe	2	2	2	1	0	due to exclusion no data collected	due to exclusion no data collected	due to exclusion no data collected	due to exclusion no data collected	due to exclusion no data collected	due to exclusion no data collected	due to exclusion no data collected	due to exclusion no data collected	excluded
3	no indication to performe	2	2	2	2	0	due to exclusion no data collected	due to exclusion no data collected	due to exclusion no data collected	due to exclusion no data collected	due to exclusion no data collected	due to exclusion no data collected	due to exclusion no data collected	due to exclusion no data collected	excluded
3	no indication to performe	2	2	2	2	0	due to exclusion no data collected	due to exclusion no data collected	due to exclusion no data collected	due to exclusion no data collected	due to exclusion no data collected	due to exclusion no data collected	due to exclusion no data collected	due to exclusion no data collected	excluded
3	no indication to performe	2	2	2	2	0	due to exclusion no data collected	due to exclusion no data collected	due to exclusion no data collected	due to exclusion no data collected	due to exclusion no data collected	due to exclusion no data collected	due to exclusion no data collected	due to exclusion no data collected	excluded
3	no indication to performe	2	2	2	2	1	due to exclusion no data collected	due to exclusion no data collected	due to exclusion no data collected	due to exclusion no data collected	due to exclusion no data collected	due to exclusion no data collected	due to exclusion no data collected	due to exclusion no data collected	excluded
3	no indication to performe	2	2	2	2	0	due to exclusion no data collected	due to exclusion no data collected	due to exclusion no data collected	due to exclusion no data collected	due to exclusion no data collected	due to exclusion no data collected	due to exclusion no data collected	due to exclusion no data collected	excluded
3	no indication to performe	2	2	2	1	0	due to exclusion no data collected	due to exclusion no data collected	due to exclusion no data collected	due to exclusion no data collected	due to exclusion no data collected	due to exclusion no data collected	due to exclusion no data collected	due to exclusion no data collected	excluded
3	no indication to performe	2	2	2	2	0	due to exclusion no data collected	due to exclusion no data collected	due to exclusion no data collected	due to exclusion no data collected	due to exclusion no data collected	due to exclusion no data collected	due to exclusion no data collected	due to exclusion no data collected	excluded
3	no indication to performe	2	2	2	2	0	due to exclusion no data collected	due to exclusion no data collected	due to exclusion no data collected	due to exclusion no data collected	due to exclusion no data collected	due to exclusion no data collected	due to exclusion no data collected	due to exclusion no data collected	excluded
3	no indication to performe	2	2	2	2	0	due to exclusion no data collected	due to exclusion no data collected	due to exclusion no data collected	due to exclusion no data collected	due to exclusion no data collected	due to exclusion no data collected	due to exclusion no data collected	due to exclusion no data collected	excluded
3	no indication to performe	2	2	2	2	0	due to exclusion no data collected	due to exclusion no data collected	due to exclusion no data collected	due to exclusion no data collected	due to exclusion no data collected	due to exclusion no data collected	due to exclusion no data collected	due to exclusion no data collected	excluded
3	no indication to performe	2	2	2	2	0	due to exclusion no data collected	due to exclusion no data collected	due to exclusion no data collected	due to exclusion no data collected	due to exclusion no data collected	due to exclusion no data collected	due to exclusion no data collected	due to exclusion no data collected	excluded
3	no indication to performe	2	2	2	2	1	due to exclusion no data collected	due to exclusion no data collected	due to exclusion no data collected	due to exclusion no data collected	due to exclusion no data collected	due to exclusion no data collected	due to exclusion no data collected	due to exclusion no data collected	excluded
3	no indication to performe	2	2	2	1	1	due to exclusion no data collected	due to exclusion no data collected	due to exclusion no data collected	due to exclusion no data collected	due to exclusion no data collected	due to exclusion no data collected	due to exclusion no data collected	due to exclusion no data collected	excluded
3	no indication to performe	2	2	2	2	0	due to exclusion no data collected	due to exclusion no data collected	due to exclusion no data collected	due to exclusion no data collected	due to exclusion no data collected	due to exclusion no data collected	due to exclusion no data collected	due to exclusion no data collected	excluded
3	no indication to performe	2	2	2	1	1	due to exclusion no data collected	due to exclusion no data collected	due to exclusion no data collected	due to exclusion no data collected	due to exclusion no data collected	due to exclusion no data collected	due to exclusion no data collected	due to exclusion no data collected	excluded
3	no indication to performe	2	2	2	2	1	due to exclusion no data collected	due to exclusion no data collected	due to exclusion no data collected	due to exclusion no data collected	due to exclusion no data collected	due to exclusion no data collected	due to exclusion no data collected	due to exclusion no data collected	excluded
3	no indication to performe	2	2	2	2	0	due to exclusion no data collected	due to exclusion no data collected	due to exclusion no data collected	due to exclusion no data collected	due to exclusion no data collected	due to exclusion no data collected	due to exclusion no data collected	due to exclusion no data collected	excluded
3	no indication to performe	2	2	2	2	0	due to exclusion no data collected	due to exclusion no data collected	due to exclusion no data collected	due to exclusion no data collected	due to exclusion no data collected	due to exclusion no data collected	due to exclusion no data collected	due to exclusion no data collected	excluded
3	no indication to performe	2	2	2	2	0	due to exclusion no data collected	due to exclusion no data collected	due to exclusion no data collected	due to exclusion no data collected	due to exclusion no data collected	due to exclusion no data collected	due to exclusion no data collected	due to exclusion no data collected	excluded
3	no indication to performe	2	2	2	1	1	due to exclusion no data collected	due to exclusion no data collected	due to exclusion no data collected	due to exclusion no data collected	due to exclusion no data collected	due to exclusion no data collected	due to exclusion no data collected	due to exclusion no data collected	excluded
3	no indication to performe	2	2	2	2	0	due to exclusion no data collected	due to exclusion no data collected	due to exclusion no data collected	due to exclusion no data collected	due to exclusion no data collected	due to exclusion no data collected	due to exclusion no data collected	due to exclusion no data collected	excluded
3	no indication to performe	2	2	2	2	0	due to exclusion no data collected	due to exclusion no data collected	due to exclusion no data collected	due to exclusion no data collected	due to exclusion no data collected	due to exclusion no data collected	due to exclusion no data collected	due to exclusion no data collected	excluded
3	no indication to performe	2	2	2	2	0	due to exclusion no data collected	due to exclusion no data collected	due to exclusion no data collected	due to exclusion no data collected	due to exclusion no data collected	due to exclusion no data collected	due to exclusion no data collected	due to exclusion no data collected	excluded
3	no indication to performe	2	2	2	1	0	due to exclusion no data collected	due to exclusion no data collected	due to exclusion no data collected	due to exclusion no data collected	due to exclusion no data collected	due to exclusion no data collected	due to exclusion no data collected	due to exclusion no data collected	excluded
3	no indication to performe	2	2	2	2	0	due to exclusion no data collected	due to exclusion no data collected	due to exclusion no data collected	due to exclusion no data collected	due to exclusion no data collected	due to exclusion no data collected	due to exclusion no data collected	due to exclusion no data collected	excluded
3	no indication to performe	2	2	2	2	0	due to exclusion no data collected	due to exclusion no data collected	due to exclusion no data collected	due to exclusion no data collected	due to exclusion no data collected	due to exclusion no data collected	due to exclusion no data collected	due to exclusion no data collected	excluded
3	no indication to performe	2	2	2	2	0	due to exclusion no data collected	due to exclusion no data collected	due to exclusion no data collected	due to exclusion no data collected	due to exclusion no data collected	due to exclusion no data collected	due to exclusion no data collected	due to exclusion no data collected	excluded
3	no indication to performe	2	2	2	2	0	due to exclusion no data collected	due to exclusion no data collected	due to exclusion no data collected	due to exclusion no data collected	due to exclusion no data collected	due to exclusion no data collected	due to exclusion no data collected	due to exclusion no data collected	excluded
3	no indication to performe	2	2	2	1	0	due to exclusion no data collected	due to exclusion no data collected	due to exclusion no data collected	due to exclusion no data collected	due to exclusion no data collected	due to exclusion no data collected	due to exclusion no data collected	due to exclusion no data collected	excluded
3	no indication to performe	2	2	2	1	0	due to exclusion no data collected	due to exclusion no data collected	due to exclusion no data collected	due to exclusion no data collected	due to exclusion no data collected	due to exclusion no data collected	due to exclusion no data collected	due to exclusion no data collected	excluded
3	no indication to performe	2	2	2	2	0	due to exclusion no data collected	due to exclusion no data collected	due to exclusion no data collected	due to exclusion no data collected	due to exclusion no data collected	due to exclusion no data collected	due to exclusion no data collected	due to exclusion no data collected	excluded
3	no indication to performe	2	2	2	2	0	due to exclusion no data collected	due to exclusion no data collected	due to exclusion no data collected	due to exclusion no data collected	due to exclusion no data collected	due to exclusion no data collected	due to exclusion no data collected	due to exclusion no data collected	excluded
3	no indication to performe	2	2	2	2	1	due to exclusion no data collected	due to exclusion no data collected	due to exclusion no data collected	due to exclusion no data collected	due to exclusion no data collected	due to exclusion no data collected	due to exclusion no data collected	due to exclusion no data collected	excluded
3	no indication to performe	2	2	2	2	0	due to exclusion no data collected	due to exclusion no data collected	due to exclusion no data collected	due to exclusion no data collected	due to exclusion no data collected	due to exclusion no data collected	due to exclusion no data collected	due to exclusion no data collected	excluded
3	no indication to performe	2	2	2	2	0	due to exclusion no data collected	due to exclusion no data collected	due to exclusion no data collected	due to exclusion no data collected	due to exclusion no data collected	due to exclusion no data collected	due to exclusion no data collected	due to exclusion no data collected	excluded
3	no indication to performe	2	2	2	2	0	due to exclusion no data collected	due to exclusion no data collected	due to exclusion no data collected	due to exclusion no data collected	due to exclusion no data collected	due to exclusion no data collected	due to exclusion no data collected	due to exclusion no data collected	excluded
3	no indication to performe	2	2	2	2	0	due to exclusion no data collected	due to exclusion no data collected	due to exclusion no data collected	due to exclusion no data collected	due to exclusion no data collected	due to exclusion no data collected	due to exclusion no data collected	due to exclusion no data collected	excluded
3	no indication to performe	2	2	2	2	0	due to exclusion no data collected	due to exclusion no data collected	due to exclusion no data collected	due to exclusion no data collected	due to exclusion no data collected	due to exclusion no data collected	due to exclusion no data collected	due to exclusion no data collected	excluded
3	no indication to performe	2	2	2	1	1	due to exclusion no data collected	due to exclusion no data collected	due to exclusion no data collected	due to exclusion no data collected	due to exclusion no data collected	due to exclusion no data collected	due to exclusion no data collected	due to exclusion no data collected	excluded
3	no indication to performe	2	2	2	2	0	due to exclusion no data collected	due to exclusion no data collected	due to exclusion no data collected	due to exclusion no data collected	due to exclusion no data collected	due to exclusion no data collected	due to exclusion no data collected	due to exclusion no data collected	excluded
3	no indication to performe	2	2	2	1	0	due to exclusion no data collected	due to exclusion no data collected	due to exclusion no data collected	due to exclusion no data collected	due to exclusion no data collected	due to exclusion no data collected	due to exclusion no data collected	due to exclusion no data collected	excluded
3	no indication to performe	2	2	2	2	0	due to exclusion no data collected	due to exclusion no data collected	due to exclusion no data collected	due to exclusion no data collected	due to exclusion no data collected	due to exclusion no data collected	due to exclusion no data collected	due to exclusion no data collected	excluded
3	no indication to performe	2	2	2	2	0	due to exclusion no data collected	due to exclusion no data collected	due to exclusion no data collected	due to exclusion no data collected	due to exclusion no data collected	due to exclusion no data collected	due to exclusion no data collected	due to exclusion no data collected	excluded
3	no indication to performe	2	2	2	2	0	due to exclusion no data collected	due to exclusion no data collected	due to exclusion no data collected	due to exclusion no data collected	due to exclusion no data collected	due to exclusion no data collected	due to exclusion no data collected	due to exclusion no data collected	excluded
3	no indication to performe	2	2	2	1	0	due to exclusion no data collected	due to exclusion no data collected	due to exclusion no data collected	due to exclusion no data collected	due to exclusion no data collected	due to exclusion no data collected	due to exclusion no data collected	due to exclusion no data collected	excluded
3	no indication to performe	2	2	2	2	1	due to exclusion no data collected	due to exclusion no data collected	due to exclusion no data collected	due to exclusion no data collected	due to exclusion no data collected	due to exclusion no data collected	due to exclusion no data collected	due to exclusion no data collected	excluded
3	no indication to performe	2	2	2	2	0	due to exclusion no data collected	due to exclusion no data collected	due to exclusion no data collected	due to exclusion no data collected	due to exclusion no data collected	due to exclusion no data collected	due to exclusion no data collected	due to exclusion no data collected	excluded
3	no indication to performe	2	2	2	2	0	due to exclusion no data collected	due to exclusion no data collected	due to exclusion no data collected	due to exclusion no data collected	due to exclusion no data collected	due to exclusion no data collected	due to exclusion no data collected	due to exclusion no data collected	excluded
3	no indication to performe	2	2	2	2	0	due to exclusion no data collected	due to exclusion no data collected	due to exclusion no data collected	due to exclusion no data collected	due to exclusion no data collected	due to exclusion no data collected	due to exclusion no data collected	due to exclusion no data collected	excluded
3	no indication to performe	2	2	2	2	0	due to exclusion no data collected	due to exclusion no data collected	due to exclusion no data collected	due to exclusion no data collected	due to exclusion no data collected	due to exclusion no data collected	due to exclusion no data collected	due to exclusion no data collected	excluded
3	no indication to performe	2	2	2	2	0	due to exclusion no data collected	due to exclusion no data collected	due to exclusion no data collected	due to exclusion no data collected	due to exclusion no data collected	due to exclusion no data collected	due to exclusion no data collected	due to exclusion no data collected	excluded
3	no indication to performe	2	2	2	2	1	due to exclusion no data collected	due to exclusion no data collected	due to exclusion no data collected	due to exclusion no data collected	due to exclusion no data collected	due to exclusion no data collected	due to exclusion no data collected	due to exclusion no data collected	excluded
3	no indication to performe	2	2	2	1	0	due to exclusion no data collected	due to exclusion no data collected	due to exclusion no data collected	due to exclusion no data collected	due to exclusion no data collected	due to exclusion no data collected	due to exclusion no data collected	due to exclusion no data collected	excluded
3	no indication to performe	2	2	2	2	0	due to exclusion no data collected	due to exclusion no data collected	due to exclusion no data collected	due to exclusion no data collected	due to exclusion no data collected	due to exclusion no data collected	due to exclusion no data collected	due to exclusion no data collected	excluded
3	no indication to performe	2	2	2	2	0	due to exclusion no data collected	due to exclusion no data collected	due to exclusion no data collected	due to exclusion no data collected	due to exclusion no data collected	due to exclusion no data collected	due to exclusion no data collected	due to exclusion no data collected	excluded
3	no indication to performe	2	2	2	2	0	due to exclusion no data collected	due to exclusion no data collected	due to exclusion no data collected	due to exclusion no data collected	due to exclusion no data collected	due to exclusion no data collected	due to exclusion no data collected	due to exclusion no data collected	excluded
3	no indication to performe	2	2	2	1	0	due to exclusion no data collected	due to exclusion no data collected	due to exclusion no data collected	due to exclusion no data collected	due to exclusion no data collected	due to exclusion no data collected	due to exclusion no data collected	due to exclusion no data collected	excluded
3	no indication to performe	2	2	2	2	0	due to exclusion no data collected	due to exclusion no data collected	due to exclusion no data collected	due to exclusion no data collected	due to exclusion no data collected	due to exclusion no data collected	due to exclusion no data collected	due to exclusion no data collected	excluded
3	no indication to performe	2	2	2	2	0	due to exclusion no data collected	due to exclusion no data collected	due to exclusion no data collected	due to exclusion no data collected	due to exclusion no data collected	due to exclusion no data collected	due to exclusion no data collected	due to exclusion no data collected	excluded
3	no indication to performe	2	2	2	1	0	due to exclusion no data collected	due to exclusion no data collected	due to exclusion no data collected	due to exclusion no data collected	due to exclusion no data collected	due to exclusion no data collected	due to exclusion no data collected	due to exclusion no data collected	excluded
3	no indication to performe	2	2	2	2	0	due to exclusion no data collected	due to exclusion no data collected	due to exclusion no data collected	due to exclusion no data collected	due to exclusion no data collected	due to exclusion no data collected	due to exclusion no data collected	due to exclusion no data collected	excluded
3	no indication to performe	2	2	2	2	0	due to exclusion no data collected	due to exclusion no data collected	due to exclusion no data collected	due to exclusion no data collected	due to exclusion no data collected	due to exclusion no data collected	due to exclusion no data collected	due to exclusion no data collected	excluded
3	no indication to performe	2	2	2	1	0	due to exclusion no data collected	due to exclusion no data collected	due to exclusion no data collected	due to exclusion no data collected	due to exclusion no data collected	due to exclusion no data collected	due to exclusion no data collected	due to exclusion no data collected	excluded
3	no indication to performe	2	2	2	2	0	due to exclusion no data collected	due to exclusion no data collected	due to exclusion no data collected	due to exclusion no data collected	due to exclusion no data collected	due to exclusion no data collected	due to exclusion no data collected	due to exclusion no data collected	excluded
3	no indication to performe	2	2	2	1	1	due to exclusion no data collected	due to exclusion no data collected	due to exclusion no data collected	due to exclusion no data collected	due to exclusion no data collected	due to exclusion no data collected	due to exclusion no data collected	due to exclusion no data collected	excluded
3	no indication to performe	2	2	2	1	0	due to exclusion no data collected	due to exclusion no data collected	due to exclusion no data collected	due to exclusion no data collected	due to exclusion no data collected	due to exclusion no data collected	due to exclusion no data collected	due to exclusion no data collected	excluded
3	no indication to performe	2	2	2	2	0	due to exclusion no data collected	due to exclusion no data collected	due to exclusion no data collected	due to exclusion no data collected	due to exclusion no data collected	due to exclusion no data collected	due to exclusion no data collected	due to exclusion no data collected	excluded
3	no indication to performe	2	2	2	1	0	due to exclusion no data collected	due to exclusion no data collected	due to exclusion no data collected	due to exclusion no data collected	due to exclusion no data collected	due to exclusion no data collected	due to exclusion no data collected	due to exclusion no data collected	excluded
3	no indication to performe	2	2	2	1	0	due to exclusion no data collected	due to exclusion no data collected	due to exclusion no data collected	due to exclusion no data collected	due to exclusion no data collected	due to exclusion no data collected	due to exclusion no data collected	due to exclusion no data collected	excluded
3	no indication to performe	2	2	2	2	0	due to exclusion no data collected	due to exclusion no data collected	due to exclusion no data collected	due to exclusion no data collected	due to exclusion no data collected	due to exclusion no data collected	due to exclusion no data collected	due to exclusion no data collected	excluded
3	no indication to performe	2	2	2	2	0	due to exclusion no data collected	due to exclusion no data collected	due to exclusion no data collected	due to exclusion no data collected	due to exclusion no data collected	due to exclusion no data collected	due to exclusion no data collected	due to exclusion no data collected	excluded
3	no indication to performe	2	2	2	1	0	due to exclusion no data collected	due to exclusion no data collected	due to exclusion no data collected	due to exclusion no data collected	due to exclusion no data collected	due to exclusion no data collected	due to exclusion no data collected	due to exclusion no data collected	excluded
3	no indication to performe	2	2	2	2	0	due to exclusion no data collected	due to exclusion no data collected	due to exclusion no data collected	due to exclusion no data collected	due to exclusion no data collected	due to exclusion no data collected	due to exclusion no data collected	due to exclusion no data collected	excluded
3	no indication to performe	2	2	2	1	0	due to exclusion no data collected	due to exclusion no data collected	due to exclusion no data collected	due to exclusion no data collected	due to exclusion no data collected	due to exclusion no data collected	due to exclusion no data collected	due to exclusion no data collected	excluded
3	no indication to performe	2	2	2	1	0	due to exclusion no data collected	due to exclusion no data collected	due to exclusion no data collected	due to exclusion no data collected	due to exclusion no data collected	due to exclusion no data collected	due to exclusion no data collected	due to exclusion no data collected	excluded
3	no indication to performe	2	2	2	2	0	due to exclusion no data collected	due to exclusion no data collected	due to exclusion no data collected	due to exclusion no data collected	due to exclusion no data collected	due to exclusion no data collected	due to exclusion no data collected	due to exclusion no data collected	excluded
3	no indication to performe	2	2	2	2	0	due to exclusion no data collected	due to exclusion no data collected	due to exclusion no data collected	due to exclusion no data collected	due to exclusion no data collected	due to exclusion no data collected	due to exclusion no data collected	due to exclusion no data collected	excluded
3	no indication to performe	2	2	2	2	1	due to exclusion no data collected	due to exclusion no data collected	due to exclusion no data collected	due to exclusion no data collected	due to exclusion no data collected	due to exclusion no data collected	due to exclusion no data collected	due to exclusion no data collected	excluded
3	no indication to performe	2	2	2	2	0	due to exclusion no data collected	due to exclusion no data collected	due to exclusion no data collected	due to exclusion no data collected	due to exclusion no data collected	due to exclusion no data collected	due to exclusion no data collected	due to exclusion no data collected	excluded
3	no indication to performe	2	2	2	2	0	due to exclusion no data collected	due to exclusion no data collected	due to exclusion no data collected	due to exclusion no data collected	due to exclusion no data collected	due to exclusion no data collected	due to exclusion no data collected	due to exclusion no data collected	excluded
3	no indication to performe	2	2	2	2	0	due to exclusion no data collected	due to exclusion no data collected	due to exclusion no data collected	due to exclusion no data collected	due to exclusion no data collected	due to exclusion no data collected	due to exclusion no data collected	due to exclusion no data collected	excluded
3	no indication to performe	2	2	2	1	0	due to exclusion no data collected	due to exclusion no data collected	due to exclusion no data collected	due to exclusion no data collected	due to exclusion no data collected	due to exclusion no data collected	due to exclusion no data collected	due to exclusion no data collected	excluded
3	no indication to performe	2	2	2	1	1	due to exclusion no data collected	due to exclusion no data collected	due to exclusion no data collected	due to exclusion no data collected	due to exclusion no data collected	due to exclusion no data collected	due to exclusion no data collected	due to exclusion no data collected	excluded
3	no indication to performe	2	2	2	1	0	due to exclusion no data collected	due to exclusion no data collected	due to exclusion no data collected	due to exclusion no data collected	due to exclusion no data collected	due to exclusion no data collected	due to exclusion no data collected	due to exclusion no data collected	excluded
3	no indication to performe	2	2	2	1	0	due to exclusion no data collected	due to exclusion no data collected	due to exclusion no data collected	due to exclusion no data collected	due to exclusion no data collected	due to exclusion no data collected	due to exclusion no data collected	due to exclusion no data collected	excluded
3	no indication to performe	2	2	2	1	0	due to exclusion no data collected	due to exclusion no data collected	due to exclusion no data collected	due to exclusion no data collected	due to exclusion no data collected	due to exclusion no data collected	due to exclusion no data collected	due to exclusion no data collected	excluded
3	no indication to performe	2	2	2	2	0	due to exclusion no data collected	due to exclusion no data collected	due to exclusion no data collected	due to exclusion no data collected	due to exclusion no data collected	due to exclusion no data collected	due to exclusion no data collected	due to exclusion no data collected	excluded
3	no indication to performe	2	2	2	2	0	due to exclusion no data collected	due to exclusion no data collected	due to exclusion no data collected	due to exclusion no data collected	due to exclusion no data collected	due to exclusion no data collected	due to exclusion no data collected	due to exclusion no data collected	excluded
3	no indication to performe	2	2	2	2	0	due to exclusion no data collected	due to exclusion no data collected	due to exclusion no data collected	due to exclusion no data collected	due to exclusion no data collected	due to exclusion no data collected	due to exclusion no data collected	due to exclusion no data collected	excluded
3	no indication to performe	2	2	2	1	1	due to exclusion no data collected	due to exclusion no data collected	due to exclusion no data collected	due to exclusion no data collected	due to exclusion no data collected	due to exclusion no data collected	due to exclusion no data collected	due to exclusion no data collected	excluded
3	no indication to performe	2	2	2	2	0	due to exclusion no data collected	due to exclusion no data collected	due to exclusion no data collected	due to exclusion no data collected	due to exclusion no data collected	due to exclusion no data collected	due to exclusion no data collected	due to exclusion no data collected	excluded
3	no indication to performe	2	2	2	1	0	due to exclusion no data collected	due to exclusion no data collected	due to exclusion no data collected	due to exclusion no data collected	due to exclusion no data collected	due to exclusion no data collected	due to exclusion no data collected	due to exclusion no data collected	excluded
3	no indication to performe	2	2	2	2	0	due to exclusion no data collected	due to exclusion no data collected	due to exclusion no data collected	due to exclusion no data collected	due to exclusion no data collected	due to exclusion no data collected	due to exclusion no data collected	due to exclusion no data collected	excluded
3	no indication to performe	2	2	2	1	0	due to exclusion no data collected	due to exclusion no data collected	due to exclusion no data collected	due to exclusion no data collected	due to exclusion no data collected	due to exclusion no data collected	due to exclusion no data collected	due to exclusion no data collected	excluded
3	no indication to performe	2	2	2	2	0	due to exclusion no data collected	due to exclusion no data collected	due to exclusion no data collected	due to exclusion no data collected	due to exclusion no data collected	due to exclusion no data collected	due to exclusion no data collected	due to exclusion no data collected	excluded
3	no indication to performe	2	2	2	2	0	due to exclusion no data collected	due to exclusion no data collected	due to exclusion no data collected	due to exclusion no data collected	due to exclusion no data collected	due to exclusion no data collected	due to exclusion no data collected	due to exclusion no data collected	excluded
3	no indication to performe	2	2	2	2	0	due to exclusion no data collected	due to exclusion no data collected	due to exclusion no data collected	due to exclusion no data collected	due to exclusion no data collected	due to exclusion no data collected	due to exclusion no data collected	due to exclusion no data collected	excluded
3	no indication to performe	2	2	2	2	1	due to exclusion no data collected	due to exclusion no data collected	due to exclusion no data collected	due to exclusion no data collected	due to exclusion no data collected	due to exclusion no data collected	due to exclusion no data collected	due to exclusion no data collected	excluded
3	no indication to performe	2	2	2	1	0	due to exclusion no data collected	due to exclusion no data collected	due to exclusion no data collected	due to exclusion no data collected	due to exclusion no data collected	due to exclusion no data collected	due to exclusion no data collected	due to exclusion no data collected	excluded
3	no indication to performe	2	2	2	2	1	due to exclusion no data collected	due to exclusion no data collected	due to exclusion no data collected	due to exclusion no data collected	due to exclusion no data collected	due to exclusion no data collected	due to exclusion no data collected	due to exclusion no data collected	excluded
3	no indication to performe	2	2	2	1	1	due to exclusion no data collected	due to exclusion no data collected	due to exclusion no data collected	due to exclusion no data collected	due to exclusion no data collected	due to exclusion no data collected	due to exclusion no data collected	due to exclusion no data collected	excluded
3	no indication to performe	2	2	2	1	0	due to exclusion no data collected	due to exclusion no data collected	due to exclusion no data collected	due to exclusion no data collected	due to exclusion no data collected	due to exclusion no data collected	due to exclusion no data collected	due to exclusion no data collected	excluded
3	no indication to performe	2	2	2	1	0	due to exclusion no data collected	due to exclusion no data collected	due to exclusion no data collected	due to exclusion no data collected	due to exclusion no data collected	due to exclusion no data collected	due to exclusion no data collected	due to exclusion no data collected	excluded
3	no indication to performe	2	2	2	2	1	due to exclusion no data collected	due to exclusion no data collected	due to exclusion no data collected	due to exclusion no data collected	due to exclusion no data collected	due to exclusion no data collected	due to exclusion no data collected	due to exclusion no data collected	excluded
3	no indication to performe	2	2	2	1	0	due to exclusion no data collected	due to exclusion no data collected	due to exclusion no data collected	due to exclusion no data collected	due to exclusion no data collected	due to exclusion no data collected	due to exclusion no data collected	due to exclusion no data collected	excluded
3	no indication to performe	2	2	2	2	0	due to exclusion no data collected	due to exclusion no data collected	due to exclusion no data collected	due to exclusion no data collected	due to exclusion no data collected	due to exclusion no data collected	due to exclusion no data collected	due to exclusion no data collected	excluded
3	no indication to performe	2	2	2	2	0	due to exclusion no data collected	due to exclusion no data collected	due to exclusion no data collected	due to exclusion no data collected	due to exclusion no data collected	due to exclusion no data collected	due to exclusion no data collected	due to exclusion no data collected	excluded
3	no indication to performe	2	2	2	2	0	due to exclusion no data collected	due to exclusion no data collected	due to exclusion no data collected	due to exclusion no data collected	due to exclusion no data collected	due to exclusion no data collected	due to exclusion no data collected	due to exclusion no data collected	excluded
3	no indication to performe	2	2	2	2	0	due to exclusion no data collected	due to exclusion no data collected	due to exclusion no data collected	due to exclusion no data collected	due to exclusion no data collected	due to exclusion no data collected	due to exclusion no data collected	due to exclusion no data collected	excluded
3	no indication to performe	2	2	2	2	0	due to exclusion no data collected	due to exclusion no data collected	due to exclusion no data collected	due to exclusion no data collected	due to exclusion no data collected	due to exclusion no data collected	due to exclusion no data collected	due to exclusion no data collected	excluded
3	no indication to performe	2	2	2	2	0	due to exclusion no data collected	due to exclusion no data collected	due to exclusion no data collected	due to exclusion no data collected	due to exclusion no data collected	due to exclusion no data collected	due to exclusion no data collected	due to exclusion no data collected	excluded
3	no indication to performe	2	2	2	2	0	due to exclusion no data collected	due to exclusion no data collected	due to exclusion no data collected	due to exclusion no data collected	due to exclusion no data collected	due to exclusion no data collected	due to exclusion no data collected	due to exclusion no data collected	excluded
3	no indication to performe	2	2	2	2	0	due to exclusion no data collected	due to exclusion no data collected	due to exclusion no data collected	due to exclusion no data collected	due to exclusion no data collected	due to exclusion no data collected	due to exclusion no data collected	due to exclusion no data collected	excluded
3	no indication to performe	2	2	2	2	1	due to exclusion no data collected	due to exclusion no data collected	due to exclusion no data collected	due to exclusion no data collected	due to exclusion no data collected	due to exclusion no data collected	due to exclusion no data collected	due to exclusion no data collected	excluded
3	no indication to performe	2	2	2	1	1	due to exclusion no data collected	due to exclusion no data collected	due to exclusion no data collected	due to exclusion no data collected	due to exclusion no data collected	due to exclusion no data collected	due to exclusion no data collected	due to exclusion no data collected	excluded
3	no indication to performe	2	2	2	2	0	due to exclusion no data collected	due to exclusion no data collected	due to exclusion no data collected	due to exclusion no data collected	due to exclusion no data collected	due to exclusion no data collected	due to exclusion no data collected	due to exclusion no data collected	excluded
3	no indication to performe	2	2	2	2	0	due to exclusion no data collected	due to exclusion no data collected	due to exclusion no data collected	due to exclusion no data collected	due to exclusion no data collected	due to exclusion no data collected	due to exclusion no data collected	due to exclusion no data collected	excluded
3	no indication to performe	2	2	2	2	0	due to exclusion no data collected	due to exclusion no data collected	due to exclusion no data collected	due to exclusion no data collected	due to exclusion no data collected	due to exclusion no data collected	due to exclusion no data collected	due to exclusion no data collected	excluded
3	no indication to performe	2	2	2	2	0	due to exclusion no data collected	due to exclusion no data collected	due to exclusion no data collected	due to exclusion no data collected	due to exclusion no data collected	due to exclusion no data collected	due to exclusion no data collected	due to exclusion no data collected	excluded
3	no indication to performe	2	2	2	2	0	due to exclusion no data collected	due to exclusion no data collected	due to exclusion no data collected	due to exclusion no data collected	due to exclusion no data collected	due to exclusion no data collected	due to exclusion no data collected	due to exclusion no data collected	excluded
3	no indication to performe	2	2	2	2	1	due to exclusion no data collected	due to exclusion no data collected	due to exclusion no data collected	due to exclusion no data collected	due to exclusion no data collected	due to exclusion no data collected	due to exclusion no data collected	due to exclusion no data collected	excluded
3	no indication to performe	2	2	2	2	0	due to exclusion no data collected	due to exclusion no data collected	due to exclusion no data collected	due to exclusion no data collected	due to exclusion no data collected	due to exclusion no data collected	due to exclusion no data collected	due to exclusion no data collected	excluded
3	no indication to performe	2	2	2	1	0	due to exclusion no data collected	due to exclusion no data collected	due to exclusion no data collected	due to exclusion no data collected	due to exclusion no data collected	due to exclusion no data collected	due to exclusion no data collected	due to exclusion no data collected	excluded
3	no indication to performe	2	2	2	2	0	due to exclusion no data collected	due to exclusion no data collected	due to exclusion no data collected	due to exclusion no data collected	due to exclusion no data collected	due to exclusion no data collected	due to exclusion no data collected	due to exclusion no data collected	excluded
3	no indication to performe	2	2	2	1	1	due to exclusion no data collected	due to exclusion no data collected	due to exclusion no data collected	due to exclusion no data collected	due to exclusion no data collected	due to exclusion no data collected	due to exclusion no data collected	due to exclusion no data collected	excluded
3	no indication to performe	2	2	2	1	0	due to exclusion no data collected	due to exclusion no data collected	due to exclusion no data collected	due to exclusion no data collected	due to exclusion no data collected	due to exclusion no data collected	due to exclusion no data collected	due to exclusion no data collected	excluded
3	no indication to performe	2	2	2	1	0	due to exclusion no data collected	due to exclusion no data collected	due to exclusion no data collected	due to exclusion no data collected	due to exclusion no data collected	due to exclusion no data collected	due to exclusion no data collected	due to exclusion no data collected	excluded
3	no indication to performe	2	2	2	2	0	due to exclusion no data collected	due to exclusion no data collected	due to exclusion no data collected	due to exclusion no data collected	due to exclusion no data collected	due to exclusion no data collected	due to exclusion no data collected	due to exclusion no data collected	excluded
3	no indication to performe	2	2	2	2	0	due to exclusion no data collected	due to exclusion no data collected	due to exclusion no data collected	due to exclusion no data collected	due to exclusion no data collected	due to exclusion no data collected	due to exclusion no data collected	due to exclusion no data collected	excluded
3	no indication to performe	2	2	2	2	1	due to exclusion no data collected	due to exclusion no data collected	due to exclusion no data collected	due to exclusion no data collected	due to exclusion no data collected	due to exclusion no data collected	due to exclusion no data collected	due to exclusion no data collected	excluded
3	no indication to performe	2	2	2	2	0	due to exclusion no data collected	due to exclusion no data collected	due to exclusion no data collected	due to exclusion no data collected	due to exclusion no data collected	due to exclusion no data collected	due to exclusion no data collected	due to exclusion no data collected	excluded
3	no indication to performe	2	2	2	1	0	due to exclusion no data collected	due to exclusion no data collected	due to exclusion no data collected	due to exclusion no data collected	due to exclusion no data collected	due to exclusion no data collected	due to exclusion no data collected	due to exclusion no data collected	excluded
3	no indication to performe	2	2	2	1	0	due to exclusion no data collected	due to exclusion no data collected	due to exclusion no data collected	due to exclusion no data collected	due to exclusion no data collected	due to exclusion no data collected	due to exclusion no data collected	due to exclusion no data collected	excluded
3	no indication to performe	2	2	2	1	0	due to exclusion no data collected	due to exclusion no data collected	due to exclusion no data collected	due to exclusion no data collected	due to exclusion no data collected	due to exclusion no data collected	due to exclusion no data collected	due to exclusion no data collected	excluded
3	no indication to performe	2	2	2	2	0	due to exclusion no data collected	due to exclusion no data collected	due to exclusion no data collected	due to exclusion no data collected	due to exclusion no data collected	due to exclusion no data collected	due to exclusion no data collected	due to exclusion no data collected	excluded
3	no indication to performe	2	2	2	2	0	due to exclusion no data collected	due to exclusion no data collected	due to exclusion no data collected	due to exclusion no data collected	due to exclusion no data collected	due to exclusion no data collected	due to exclusion no data collected	due to exclusion no data collected	excluded
3	no indication to performe	2	2	2	2	0	due to exclusion no data collected	due to exclusion no data collected	due to exclusion no data collected	due to exclusion no data collected	due to exclusion no data collected	due to exclusion no data collected	due to exclusion no data collected	due to exclusion no data collected	excluded
3	no indication to performe	2	2	2	2	0	due to exclusion no data collected	due to exclusion no data collected	due to exclusion no data collected	due to exclusion no data collected	due to exclusion no data collected	due to exclusion no data collected	due to exclusion no data collected	due to exclusion no data collected	excluded
3	no indication to performe	2	2	2	2	0	due to exclusion no data collected	due to exclusion no data collected	due to exclusion no data collected	due to exclusion no data collected	due to exclusion no data collected	due to exclusion no data collected	due to exclusion no data collected	due to exclusion no data collected	excluded
3	no indication to performe	2	2	2	2	0	due to exclusion no data collected	due to exclusion no data collected	due to exclusion no data collected	due to exclusion no data collected	due to exclusion no data collected	due to exclusion no data collected	due to exclusion no data collected	due to exclusion no data collected	excluded
3	no indication to performe	2	2	2	1	0	due to exclusion no data collected	due to exclusion no data collected	due to exclusion no data collected	due to exclusion no data collected	due to exclusion no data collected	due to exclusion no data collected	due to exclusion no data collected	due to exclusion no data collected	excluded
3	no indication to performe	2	2	2	2	0	due to exclusion no data collected	due to exclusion no data collected	due to exclusion no data collected	due to exclusion no data collected	due to exclusion no data collected	due to exclusion no data collected	due to exclusion no data collected	due to exclusion no data collected	excluded
3	no indication to performe	2	2	2	2	0	due to exclusion no data collected	due to exclusion no data collected	due to exclusion no data collected	due to exclusion no data collected	due to exclusion no data collected	due to exclusion no data collected	due to exclusion no data collected	due to exclusion no data collected	excluded
3	no indication to performe	2	2	2	2	0	due to exclusion no data collected	due to exclusion no data collected	due to exclusion no data collected	due to exclusion no data collected	due to exclusion no data collected	due to exclusion no data collected	due to exclusion no data collected	due to exclusion no data collected	excluded
3	no indication to performe	2	2	2	2	0	due to exclusion no data collected	due to exclusion no data collected	due to exclusion no data collected	due to exclusion no data collected	due to exclusion no data collected	due to exclusion no data collected	due to exclusion no data collected	due to exclusion no data collected	excluded
3	no indication to performe	2	2	2	2	0	due to exclusion no data collected	due to exclusion no data collected	due to exclusion no data collected	due to exclusion no data collected	due to exclusion no data collected	due to exclusion no data collected	due to exclusion no data collected	due to exclusion no data collected	excluded
3	no indication to performe	2	2	2	2	0	due to exclusion no data collected	due to exclusion no data collected	due to exclusion no data collected	due to exclusion no data collected	due to exclusion no data collected	due to exclusion no data collected	due to exclusion no data collected	due to exclusion no data collected	excluded
3	no indication to performe	2	2	2	2	1	due to exclusion no data collected	due to exclusion no data collected	due to exclusion no data collected	due to exclusion no data collected	due to exclusion no data collected	due to exclusion no data collected	due to exclusion no data collected	due to exclusion no data collected	excluded
3	no indication to performe	2	2	2	2	0	due to exclusion no data collected	due to exclusion no data collected	due to exclusion no data collected	due to exclusion no data collected	due to exclusion no data collected	due to exclusion no data collected	due to exclusion no data collected	due to exclusion no data collected	excluded
3	no indication to performe	2	2	2	2	0	due to exclusion no data collected	due to exclusion no data collected	due to exclusion no data collected	due to exclusion no data collected	due to exclusion no data collected	due to exclusion no data collected	due to exclusion no data collected	due to exclusion no data collected	excluded
3	no indication to performe	2	2	2	2	0	due to exclusion no data collected	due to exclusion no data collected	due to exclusion no data collected	due to exclusion no data collected	due to exclusion no data collected	due to exclusion no data collected	due to exclusion no data collected	due to exclusion no data collected	excluded
3	no indication to performe	2	2	2	2	0	due to exclusion no data collected	due to exclusion no data collected	due to exclusion no data collected	due to exclusion no data collected	due to exclusion no data collected	due to exclusion no data collected	due to exclusion no data collected	due to exclusion no data collected	excluded
3	no indication to performe	2	2	2	2	0	due to exclusion no data collected	due to exclusion no data collected	due to exclusion no data collected	due to exclusion no data collected	due to exclusion no data collected	due to exclusion no data collected	due to exclusion no data collected	due to exclusion no data collected	excluded
3	no indication to performe	2	2	2	2	0	due to exclusion no data collected	due to exclusion no data collected	due to exclusion no data collected	due to exclusion no data collected	due to exclusion no data collected	due to exclusion no data collected	due to exclusion no data collected	due to exclusion no data collected	excluded
3	no indication to performe	2	2	2	1	0	due to exclusion no data collected	due to exclusion no data collected	due to exclusion no data collected	due to exclusion no data collected	due to exclusion no data collected	due to exclusion no data collected	due to exclusion no data collected	due to exclusion no data collected	excluded
3	no indication to performe	2	2	2	2	0	due to exclusion no data collected	due to exclusion no data collected	due to exclusion no data collected	due to exclusion no data collected	due to exclusion no data collected	due to exclusion no data collected	due to exclusion no data collected	due to exclusion no data collected	excluded
3	no indication to performe	2	2	2	1	0	due to exclusion no data collected	due to exclusion no data collected	due to exclusion no data collected	due to exclusion no data collected	due to exclusion no data collected	due to exclusion no data collected	due to exclusion no data collected	due to exclusion no data collected	excluded
3	no indication to performe	2	2	2	2	0	due to exclusion no data collected	due to exclusion no data collected	due to exclusion no data collected	due to exclusion no data collected	due to exclusion no data collected	due to exclusion no data collected	due to exclusion no data collected	due to exclusion no data collected	excluded
3	no indication to performe	2	2	2	2	0	due to exclusion no data collected	due to exclusion no data collected	due to exclusion no data collected	due to exclusion no data collected	due to exclusion no data collected	due to exclusion no data collected	due to exclusion no data collected	due to exclusion no data collected	excluded
3	no indication to performe	2	2	2	2	0	due to exclusion no data collected	due to exclusion no data collected	due to exclusion no data collected	due to exclusion no data collected	due to exclusion no data collected	due to exclusion no data collected	due to exclusion no data collected	due to exclusion no data collected	excluded
3	no indication to performe	2	2	2	1	0	due to exclusion no data collected	due to exclusion no data collected	due to exclusion no data collected	due to exclusion no data collected	due to exclusion no data collected	due to exclusion no data collected	due to exclusion no data collected	due to exclusion no data collected	excluded
3	no indication to performe	2	2	2	1	0	due to exclusion no data collected	due to exclusion no data collected	due to exclusion no data collected	due to exclusion no data collected	due to exclusion no data collected	due to exclusion no data collected	due to exclusion no data collected	due to exclusion no data collected	excluded
3	no indication to performe	2	2	2	2	0	due to exclusion no data collected	due to exclusion no data collected	due to exclusion no data collected	due to exclusion no data collected	due to exclusion no data collected	due to exclusion no data collected	due to exclusion no data collected	due to exclusion no data collected	excluded
3	no indication to performe	2	2	2	2	0	due to exclusion no data collected	due to exclusion no data collected	due to exclusion no data collected	due to exclusion no data collected	due to exclusion no data collected	due to exclusion no data collected	due to exclusion no data collected	due to exclusion no data collected	excluded
3	no indication to performe	2	2	2	1	0	due to exclusion no data collected	due to exclusion no data collected	due to exclusion no data collected	due to exclusion no data collected	due to exclusion no data collected	due to exclusion no data collected	due to exclusion no data collected	due to exclusion no data collected	excluded
3	no indication to performe	2	2	2	1	0	due to exclusion no data collected	due to exclusion no data collected	due to exclusion no data collected	due to exclusion no data collected	due to exclusion no data collected	due to exclusion no data collected	due to exclusion no data collected	due to exclusion no data collected	excluded
3	no indication to performe	2	2	2	2	0	due to exclusion no data collected	due to exclusion no data collected	due to exclusion no data collected	due to exclusion no data collected	due to exclusion no data collected	due to exclusion no data collected	due to exclusion no data collected	due to exclusion no data collected	excluded
3	no indication to performe	2	2	2	2	0	due to exclusion no data collected	due to exclusion no data collected	due to exclusion no data collected	due to exclusion no data collected	due to exclusion no data collected	due to exclusion no data collected	due to exclusion no data collected	due to exclusion no data collected	excluded
3	no indication to performe	2	2	2	2	0	due to exclusion no data collected	due to exclusion no data collected	due to exclusion no data collected	due to exclusion no data collected	due to exclusion no data collected	due to exclusion no data collected	due to exclusion no data collected	due to exclusion no data collected	excluded
3	no indication to performe	2	2	2	2	1	due to exclusion no data collected	due to exclusion no data collected	due to exclusion no data collected	due to exclusion no data collected	due to exclusion no data collected	due to exclusion no data collected	due to exclusion no data collected	due to exclusion no data collected	excluded
3	no indication to performe	2	2	2	2	0	due to exclusion no data collected	due to exclusion no data collected	due to exclusion no data collected	due to exclusion no data collected	due to exclusion no data collected	due to exclusion no data collected	due to exclusion no data collected	due to exclusion no data collected	excluded
3	no indication to performe	2	2	2	1	0	due to exclusion no data collected	due to exclusion no data collected	due to exclusion no data collected	due to exclusion no data collected	due to exclusion no data collected	due to exclusion no data collected	due to exclusion no data collected	due to exclusion no data collected	excluded
3	no indication to performe	2	2	2	2	0	due to exclusion no data collected	due to exclusion no data collected	due to exclusion no data collected	due to exclusion no data collected	due to exclusion no data collected	due to exclusion no data collected	due to exclusion no data collected	due to exclusion no data collected	excluded
3	no indication to performe	2	2	2	2	0	due to exclusion no data collected	due to exclusion no data collected	due to exclusion no data collected	due to exclusion no data collected	due to exclusion no data collected	due to exclusion no data collected	due to exclusion no data collected	due to exclusion no data collected	excluded
3	no indication to performe	2	2	2	2	0	due to exclusion no data collected	due to exclusion no data collected	due to exclusion no data collected	due to exclusion no data collected	due to exclusion no data collected	due to exclusion no data collected	due to exclusion no data collected	due to exclusion no data collected	excluded
3	no indication to performe	2	2	2	2	0	due to exclusion no data collected	due to exclusion no data collected	due to exclusion no data collected	due to exclusion no data collected	due to exclusion no data collected	due to exclusion no data collected	due to exclusion no data collected	due to exclusion no data collected	excluded
3	no indication to performe	2	2	2	2	0	due to exclusion no data collected	due to exclusion no data collected	due to exclusion no data collected	due to exclusion no data collected	due to exclusion no data collected	due to exclusion no data collected	due to exclusion no data collected	due to exclusion no data collected	excluded
3	no indication to performe	2	2	2	2	1	due to exclusion no data collected	due to exclusion no data collected	due to exclusion no data collected	due to exclusion no data collected	due to exclusion no data collected	due to exclusion no data collected	due to exclusion no data collected	due to exclusion no data collected	excluded
3	no indication to performe	2	2	2	1	1	due to exclusion no data collected	due to exclusion no data collected	due to exclusion no data collected	due to exclusion no data collected	due to exclusion no data collected	due to exclusion no data collected	due to exclusion no data collected	due to exclusion no data collected	excluded
3	no indication to performe	2	2	2	2	0	due to exclusion no data collected	due to exclusion no data collected	due to exclusion no data collected	due to exclusion no data collected	due to exclusion no data collected	due to exclusion no data collected	due to exclusion no data collected	due to exclusion no data collected	excluded
3	no indication to performe	2	2	2	1	1	due to exclusion no data collected	due to exclusion no data collected	due to exclusion no data collected	due to exclusion no data collected	due to exclusion no data collected	due to exclusion no data collected	due to exclusion no data collected	due to exclusion no data collected	excluded
3	no indication to performe	2	2	2	2	1	due to exclusion no data collected	due to exclusion no data collected	due to exclusion no data collected	due to exclusion no data collected	due to exclusion no data collected	due to exclusion no data collected	due to exclusion no data collected	due to exclusion no data collected	excluded
3	no indication to performe	2	2	2	2	0	due to exclusion no data collected	due to exclusion no data collected	due to exclusion no data collected	due to exclusion no data collected	due to exclusion no data collected	due to exclusion no data collected	due to exclusion no data collected	due to exclusion no data collected	excluded
3	no indication to performe	2	2	2	2	0	due to exclusion no data collected	due to exclusion no data collected	due to exclusion no data collected	due to exclusion no data collected	due to exclusion no data collected	due to exclusion no data collected	due to exclusion no data collected	due to exclusion no data collected	excluded
3	no indication to performe	2	2	2	2	0	due to exclusion no data collected	due to exclusion no data collected	due to exclusion no data collected	due to exclusion no data collected	due to exclusion no data collected	due to exclusion no data collected	due to exclusion no data collected	due to exclusion no data collected	excluded
3	no indication to performe	2	2	2	1	1	due to exclusion no data collected	due to exclusion no data collected	due to exclusion no data collected	due to exclusion no data collected	due to exclusion no data collected	due to exclusion no data collected	due to exclusion no data collected	due to exclusion no data collected	excluded
3	no indication to performe	2	2	2	2	0	due to exclusion no data collected	due to exclusion no data collected	due to exclusion no data collected	due to exclusion no data collected	due to exclusion no data collected	due to exclusion no data collected	due to exclusion no data collected	due to exclusion no data collected	excluded
3	no indication to performe	2	2	2	2	0	due to exclusion no data collected	due to exclusion no data collected	due to exclusion no data collected	due to exclusion no data collected	due to exclusion no data collected	due to exclusion no data collected	due to exclusion no data collected	due to exclusion no data collected	excluded
3	no indication to performe	2	2	2	2	0	due to exclusion no data collected	due to exclusion no data collected	due to exclusion no data collected	due to exclusion no data collected	due to exclusion no data collected	due to exclusion no data collected	due to exclusion no data collected	due to exclusion no data collected	excluded
3	no indication to performe	2	2	2	1	0	due to exclusion no data collected	due to exclusion no data collected	due to exclusion no data collected	due to exclusion no data collected	due to exclusion no data collected	due to exclusion no data collected	due to exclusion no data collected	due to exclusion no data collected	excluded
3	no indication to performe	2	2	2	2	0	due to exclusion no data collected	due to exclusion no data collected	due to exclusion no data collected	due to exclusion no data collected	due to exclusion no data collected	due to exclusion no data collected	due to exclusion no data collected	due to exclusion no data collected	excluded
3	no indication to performe	2	2	2	2	0	due to exclusion no data collected	due to exclusion no data collected	due to exclusion no data collected	due to exclusion no data collected	due to exclusion no data collected	due to exclusion no data collected	due to exclusion no data collected	due to exclusion no data collected	excluded
3	no indication to performe	2	2	2	2	0	due to exclusion no data collected	due to exclusion no data collected	due to exclusion no data collected	due to exclusion no data collected	due to exclusion no data collected	due to exclusion no data collected	due to exclusion no data collected	due to exclusion no data collected	excluded
3	no indication to performe	2	2	2	2	0	due to exclusion no data collected	due to exclusion no data collected	due to exclusion no data collected	due to exclusion no data collected	due to exclusion no data collected	due to exclusion no data collected	due to exclusion no data collected	due to exclusion no data collected	excluded
3	no indication to performe	2	2	2	1	0	due to exclusion no data collected	due to exclusion no data collected	due to exclusion no data collected	due to exclusion no data collected	due to exclusion no data collected	due to exclusion no data collected	due to exclusion no data collected	due to exclusion no data collected	excluded
3	no indication to performe	2	2	2	1	0	due to exclusion no data collected	due to exclusion no data collected	due to exclusion no data collected	due to exclusion no data collected	due to exclusion no data collected	due to exclusion no data collected	due to exclusion no data collected	due to exclusion no data collected	excluded
3	no indication to performe	2	2	2	2	0	due to exclusion no data collected	due to exclusion no data collected	due to exclusion no data collected	due to exclusion no data collected	due to exclusion no data collected	due to exclusion no data collected	due to exclusion no data collected	due to exclusion no data collected	excluded
3	no indication to performe	2	2	2	2	0	due to exclusion no data collected	due to exclusion no data collected	due to exclusion no data collected	due to exclusion no data collected	due to exclusion no data collected	due to exclusion no data collected	due to exclusion no data collected	due to exclusion no data collected	excluded
3	no indication to performe	2	2	2	2	1	due to exclusion no data collected	due to exclusion no data collected	due to exclusion no data collected	due to exclusion no data collected	due to exclusion no data collected	due to exclusion no data collected	due to exclusion no data collected	due to exclusion no data collected	excluded
3	no indication to performe	2	2	2	2	0	due to exclusion no data collected	due to exclusion no data collected	due to exclusion no data collected	due to exclusion no data collected	due to exclusion no data collected	due to exclusion no data collected	due to exclusion no data collected	due to exclusion no data collected	excluded
3	no indication to performe	2	2	2	2	0	due to exclusion no data collected	due to exclusion no data collected	due to exclusion no data collected	due to exclusion no data collected	due to exclusion no data collected	due to exclusion no data collected	due to exclusion no data collected	due to exclusion no data collected	excluded
3	no indication to performe	2	2	2	2	0	due to exclusion no data collected	due to exclusion no data collected	due to exclusion no data collected	due to exclusion no data collected	due to exclusion no data collected	due to exclusion no data collected	due to exclusion no data collected	due to exclusion no data collected	excluded
3	no indication to performe	2	2	2	2	0	due to exclusion no data collected	due to exclusion no data collected	due to exclusion no data collected	due to exclusion no data collected	due to exclusion no data collected	due to exclusion no data collected	due to exclusion no data collected	due to exclusion no data collected	excluded
3	no indication to performe	2	2	2	2	0	due to exclusion no data collected	due to exclusion no data collected	due to exclusion no data collected	due to exclusion no data collected	due to exclusion no data collected	due to exclusion no data collected	due to exclusion no data collected	due to exclusion no data collected	excluded
3	no indication to performe	2	2	2	1	1	due to exclusion no data collected	due to exclusion no data collected	due to exclusion no data collected	due to exclusion no data collected	due to exclusion no data collected	due to exclusion no data collected	due to exclusion no data collected	due to exclusion no data collected	excluded
3	no indication to performe	2	2	2	2	0	due to exclusion no data collected	due to exclusion no data collected	due to exclusion no data collected	due to exclusion no data collected	due to exclusion no data collected	due to exclusion no data collected	due to exclusion no data collected	due to exclusion no data collected	excluded
3	no indication to performe	2	2	2	1	0	due to exclusion no data collected	due to exclusion no data collected	due to exclusion no data collected	due to exclusion no data collected	due to exclusion no data collected	due to exclusion no data collected	due to exclusion no data collected	due to exclusion no data collected	excluded
3	no indication to performe	2	2	2	2	0	due to exclusion no data collected	due to exclusion no data collected	due to exclusion no data collected	due to exclusion no data collected	due to exclusion no data collected	due to exclusion no data collected	due to exclusion no data collected	due to exclusion no data collected	excluded
3	no indication to performe	2	2	2	2	0	due to exclusion no data collected	due to exclusion no data collected	due to exclusion no data collected	due to exclusion no data collected	due to exclusion no data collected	due to exclusion no data collected	due to exclusion no data collected	due to exclusion no data collected	excluded
3	no indication to performe	2	2	2	2	0	due to exclusion no data collected	due to exclusion no data collected	due to exclusion no data collected	due to exclusion no data collected	due to exclusion no data collected	due to exclusion no data collected	due to exclusion no data collected	due to exclusion no data collected	excluded
3	no indication to performe	2	2	2	1	0	due to exclusion no data collected	due to exclusion no data collected	due to exclusion no data collected	due to exclusion no data collected	due to exclusion no data collected	due to exclusion no data collected	due to exclusion no data collected	due to exclusion no data collected	excluded
3	no indication to performe	2	2	2	2	1	due to exclusion no data collected	due to exclusion no data collected	due to exclusion no data collected	due to exclusion no data collected	due to exclusion no data collected	due to exclusion no data collected	due to exclusion no data collected	due to exclusion no data collected	excluded
3	no indication to performe	2	2	2	2	0	due to exclusion no data collected	due to exclusion no data collected	due to exclusion no data collected	due to exclusion no data collected	due to exclusion no data collected	due to exclusion no data collected	due to exclusion no data collected	due to exclusion no data collected	excluded
3	no indication to performe	2	2	2	2	0	due to exclusion no data collected	due to exclusion no data collected	due to exclusion no data collected	due to exclusion no data collected	due to exclusion no data collected	due to exclusion no data collected	due to exclusion no data collected	due to exclusion no data collected	excluded
3	no indication to performe	2	2	2	2	0	due to exclusion no data collected	due to exclusion no data collected	due to exclusion no data collected	due to exclusion no data collected	due to exclusion no data collected	due to exclusion no data collected	due to exclusion no data collected	due to exclusion no data collected	excluded
3	no indication to performe	2	2	2	2	0	due to exclusion no data collected	due to exclusion no data collected	due to exclusion no data collected	due to exclusion no data collected	due to exclusion no data collected	due to exclusion no data collected	due to exclusion no data collected	due to exclusion no data collected	excluded
3	no indication to performe	2	2	2	2	0	due to exclusion no data collected	due to exclusion no data collected	due to exclusion no data collected	due to exclusion no data collected	due to exclusion no data collected	due to exclusion no data collected	due to exclusion no data collected	due to exclusion no data collected	excluded
3	no indication to performe	2	2	2	2	1	due to exclusion no data collected	due to exclusion no data collected	due to exclusion no data collected	due to exclusion no data collected	due to exclusion no data collected	due to exclusion no data collected	due to exclusion no data collected	due to exclusion no data collected	excluded
3	no indication to performe	2	2	2	1	0	due to exclusion no data collected	due to exclusion no data collected	due to exclusion no data collected	due to exclusion no data collected	due to exclusion no data collected	due to exclusion no data collected	due to exclusion no data collected	due to exclusion no data collected	excluded
3	no indication to performe	2	2	2	2	0	due to exclusion no data collected	due to exclusion no data collected	due to exclusion no data collected	due to exclusion no data collected	due to exclusion no data collected	due to exclusion no data collected	due to exclusion no data collected	due to exclusion no data collected	excluded
3	no indication to performe	2	2	2	2	0	due to exclusion no data collected	due to exclusion no data collected	due to exclusion no data collected	due to exclusion no data collected	due to exclusion no data collected	due to exclusion no data collected	due to exclusion no data collected	due to exclusion no data collected	excluded
3	no indication to performe	2	2	2	2	0	due to exclusion no data collected	due to exclusion no data collected	due to exclusion no data collected	due to exclusion no data collected	due to exclusion no data collected	due to exclusion no data collected	due to exclusion no data collected	due to exclusion no data collected	excluded
3	no indication to performe	2	2	2	1	0	due to exclusion no data collected	due to exclusion no data collected	due to exclusion no data collected	due to exclusion no data collected	due to exclusion no data collected	due to exclusion no data collected	due to exclusion no data collected	due to exclusion no data collected	excluded
3	no indication to performe	2	2	2	2	0	due to exclusion no data collected	due to exclusion no data collected	due to exclusion no data collected	due to exclusion no data collected	due to exclusion no data collected	due to exclusion no data collected	due to exclusion no data collected	due to exclusion no data collected	excluded
3	no indication to performe	2	2	2	2	0	due to exclusion no data collected	due to exclusion no data collected	due to exclusion no data collected	due to exclusion no data collected	due to exclusion no data collected	due to exclusion no data collected	due to exclusion no data collected	due to exclusion no data collected	excluded
3	no indication to performe	2	2	2	1	0	due to exclusion no data collected	due to exclusion no data collected	due to exclusion no data collected	due to exclusion no data collected	due to exclusion no data collected	due to exclusion no data collected	due to exclusion no data collected	due to exclusion no data collected	excluded
3	no indication to performe	2	2	2	2	0	due to exclusion no data collected	due to exclusion no data collected	due to exclusion no data collected	due to exclusion no data collected	due to exclusion no data collected	due to exclusion no data collected	due to exclusion no data collected	due to exclusion no data collected	excluded
3	no indication to performe	2	2	2	2	0	due to exclusion no data collected	due to exclusion no data collected	due to exclusion no data collected	due to exclusion no data collected	due to exclusion no data collected	due to exclusion no data collected	due to exclusion no data collected	due to exclusion no data collected	excluded
3	no indication to performe	2	2	2	1	0	due to exclusion no data collected	due to exclusion no data collected	due to exclusion no data collected	due to exclusion no data collected	due to exclusion no data collected	due to exclusion no data collected	due to exclusion no data collected	due to exclusion no data collected	excluded
3	no indication to performe	2	2	2	2	0	due to exclusion no data collected	due to exclusion no data collected	due to exclusion no data collected	due to exclusion no data collected	due to exclusion no data collected	due to exclusion no data collected	due to exclusion no data collected	due to exclusion no data collected	excluded
3	no indication to performe	2	2	2	1	1	due to exclusion no data collected	due to exclusion no data collected	due to exclusion no data collected	due to exclusion no data collected	due to exclusion no data collected	due to exclusion no data collected	due to exclusion no data collected	due to exclusion no data collected	excluded
3	no indication to performe	2	2	2	1	0	due to exclusion no data collected	due to exclusion no data collected	due to exclusion no data collected	due to exclusion no data collected	due to exclusion no data collected	due to exclusion no data collected	due to exclusion no data collected	due to exclusion no data collected	excluded
3	no indication to performe	2	2	2	2	0	due to exclusion no data collected	due to exclusion no data collected	due to exclusion no data collected	due to exclusion no data collected	due to exclusion no data collected	due to exclusion no data collected	due to exclusion no data collected	due to exclusion no data collected	excluded
3	no indication to performe	2	2	2	1	0	due to exclusion no data collected	due to exclusion no data collected	due to exclusion no data collected	due to exclusion no data collected	due to exclusion no data collected	due to exclusion no data collected	due to exclusion no data collected	due to exclusion no data collected	excluded
3	no indication to performe	2	2	2	1	0	due to exclusion no data collected	due to exclusion no data collected	due to exclusion no data collected	due to exclusion no data collected	due to exclusion no data collected	due to exclusion no data collected	due to exclusion no data collected	due to exclusion no data collected	excluded
3	no indication to performe	2	2	2	2	0	due to exclusion no data collected	due to exclusion no data collected	due to exclusion no data collected	due to exclusion no data collected	due to exclusion no data collected	due to exclusion no data collected	due to exclusion no data collected	due to exclusion no data collected	excluded
3	no indication to performe	2	2	2	2	0	due to exclusion no data collected	due to exclusion no data collected	due to exclusion no data collected	due to exclusion no data collected	due to exclusion no data collected	due to exclusion no data collected	due to exclusion no data collected	due to exclusion no data collected	excluded
3	no indication to performe	2	2	2	1	0	due to exclusion no data collected	due to exclusion no data collected	due to exclusion no data collected	due to exclusion no data collected	due to exclusion no data collected	due to exclusion no data collected	due to exclusion no data collected	due to exclusion no data collected	excluded
3	no indication to performe	2	2	2	2	0	due to exclusion no data collected	due to exclusion no data collected	due to exclusion no data collected	due to exclusion no data collected	due to exclusion no data collected	due to exclusion no data collected	due to exclusion no data collected	due to exclusion no data collected	excluded
3	no indication to performe	2	2	2	1	0	due to exclusion no data collected	due to exclusion no data collected	due to exclusion no data collected	due to exclusion no data collected	due to exclusion no data collected	due to exclusion no data collected	due to exclusion no data collected	due to exclusion no data collected	excluded
3	no indication to performe	2	2	2	1	0	due to exclusion no data collected	due to exclusion no data collected	due to exclusion no data collected	due to exclusion no data collected	due to exclusion no data collected	due to exclusion no data collected	due to exclusion no data collected	due to exclusion no data collected	excluded
3	no indication to performe	2	2	2	2	0	due to exclusion no data collected	due to exclusion no data collected	due to exclusion no data collected	due to exclusion no data collected	due to exclusion no data collected	due to exclusion no data collected	due to exclusion no data collected	due to exclusion no data collected	excluded
3	no indication to performe	2	2	2	2	0	due to exclusion no data collected	due to exclusion no data collected	due to exclusion no data collected	due to exclusion no data collected	due to exclusion no data collected	due to exclusion no data collected	due to exclusion no data collected	due to exclusion no data collected	excluded
3	no indication to performe	2	2	2	2	1	due to exclusion no data collected	due to exclusion no data collected	due to exclusion no data collected	due to exclusion no data collected	due to exclusion no data collected	due to exclusion no data collected	due to exclusion no data collected	due to exclusion no data collected	excluded
3	no indication to performe	2	2	2	2	0	due to exclusion no data collected	due to exclusion no data collected	due to exclusion no data collected	due to exclusion no data collected	due to exclusion no data collected	due to exclusion no data collected	due to exclusion no data collected	due to exclusion no data collected	excluded
3	no indication to performe	2	2	2	2	0	due to exclusion no data collected	due to exclusion no data collected	due to exclusion no data collected	due to exclusion no data collected	due to exclusion no data collected	due to exclusion no data collected	due to exclusion no data collected	due to exclusion no data collected	excluded
3	no indication to performe	2	2	2	2	0	due to exclusion no data collected	due to exclusion no data collected	due to exclusion no data collected	due to exclusion no data collected	due to exclusion no data collected	due to exclusion no data collected	due to exclusion no data collected	due to exclusion no data collected	excluded
3	no indication to performe	2	2	2	1	0	due to exclusion no data collected	due to exclusion no data collected	due to exclusion no data collected	due to exclusion no data collected	due to exclusion no data collected	due to exclusion no data collected	due to exclusion no data collected	due to exclusion no data collected	excluded
3	no indication to performe	2	2	2	1	1	due to exclusion no data collected	due to exclusion no data collected	due to exclusion no data collected	due to exclusion no data collected	due to exclusion no data collected	due to exclusion no data collected	due to exclusion no data collected	due to exclusion no data collected	excluded
3	no indication to performe	2	2	2	1	0	due to exclusion no data collected	due to exclusion no data collected	due to exclusion no data collected	due to exclusion no data collected	due to exclusion no data collected	due to exclusion no data collected	due to exclusion no data collected	due to exclusion no data collected	excluded
3	no indication to performe	2	2	2	1	0	due to exclusion no data collected	due to exclusion no data collected	due to exclusion no data collected	due to exclusion no data collected	due to exclusion no data collected	due to exclusion no data collected	due to exclusion no data collected	due to exclusion no data collected	excluded
3	no indication to performe	2	2	2	1	0	due to exclusion no data collected	due to exclusion no data collected	due to exclusion no data collected	due to exclusion no data collected	due to exclusion no data collected	due to exclusion no data collected	due to exclusion no data collected	due to exclusion no data collected	excluded
3	no indication to performe	2	2	2	2	0	due to exclusion no data collected	due to exclusion no data collected	due to exclusion no data collected	due to exclusion no data collected	due to exclusion no data collected	due to exclusion no data collected	due to exclusion no data collected	due to exclusion no data collected	excluded
3	no indication to performe	2	2	2	2	0	due to exclusion no data collected	due to exclusion no data collected	due to exclusion no data collected	due to exclusion no data collected	due to exclusion no data collected	due to exclusion no data collected	due to exclusion no data collected	due to exclusion no data collected	excluded
3	no indication to performe	2	2	2	2	0	due to exclusion no data collected	due to exclusion no data collected	due to exclusion no data collected	due to exclusion no data collected	due to exclusion no data collected	due to exclusion no data collected	due to exclusion no data collected	due to exclusion no data collected	excluded
3	no indication to performe	2	2	2	1	1	due to exclusion no data collected	due to exclusion no data collected	due to exclusion no data collected	due to exclusion no data collected	due to exclusion no data collected	due to exclusion no data collected	due to exclusion no data collected	due to exclusion no data collected	excluded
3	no indication to performe	2	2	2	2	0	due to exclusion no data collected	due to exclusion no data collected	due to exclusion no data collected	due to exclusion no data collected	due to exclusion no data collected	due to exclusion no data collected	due to exclusion no data collected	due to exclusion no data collected	excluded
3	no indication to performe	2	2	2	1	0	due to exclusion no data collected	due to exclusion no data collected	due to exclusion no data collected	due to exclusion no data collected	due to exclusion no data collected	due to exclusion no data collected	due to exclusion no data collected	due to exclusion no data collected	excluded
3	no indication to performe	2	2	2	2	0	due to exclusion no data collected	due to exclusion no data collected	due to exclusion no data collected	due to exclusion no data collected	due to exclusion no data collected	due to exclusion no data collected	due to exclusion no data collected	due to exclusion no data collected	excluded
3	no indication to performe	2	2	2	1	0	due to exclusion no data collected	due to exclusion no data collected	due to exclusion no data collected	due to exclusion no data collected	due to exclusion no data collected	due to exclusion no data collected	due to exclusion no data collected	due to exclusion no data collected	excluded
3	no indication to performe	2	2	2	2	0	due to exclusion no data collected	due to exclusion no data collected	due to exclusion no data collected	due to exclusion no data collected	due to exclusion no data collected	due to exclusion no data collected	due to exclusion no data collected	due to exclusion no data collected	excluded
3	no indication to performe	2	2	2	2	0	due to exclusion no data collected	due to exclusion no data collected	due to exclusion no data collected	due to exclusion no data collected	due to exclusion no data collected	due to exclusion no data collected	due to exclusion no data collected	due to exclusion no data collected	excluded
3	no indication to performe	2	2	2	2	0	due to exclusion no data collected	due to exclusion no data collected	due to exclusion no data collected	due to exclusion no data collected	due to exclusion no data collected	due to exclusion no data collected	due to exclusion no data collected	due to exclusion no data collected	excluded
3	no indication to performe	2	2	2	2	1	due to exclusion no data collected	due to exclusion no data collected	due to exclusion no data collected	due to exclusion no data collected	due to exclusion no data collected	due to exclusion no data collected	due to exclusion no data collected	due to exclusion no data collected	excluded
3	no indication to performe	2	2	2	1	0	due to exclusion no data collected	due to exclusion no data collected	due to exclusion no data collected	due to exclusion no data collected	due to exclusion no data collected	due to exclusion no data collected	due to exclusion no data collected	due to exclusion no data collected	excluded
3	no indication to performe	2	2	2	2	1	due to exclusion no data collected	due to exclusion no data collected	due to exclusion no data collected	due to exclusion no data collected	due to exclusion no data collected	due to exclusion no data collected	due to exclusion no data collected	due to exclusion no data collected	excluded
3	no indication to performe	2	2	2	1	1	due to exclusion no data collected	due to exclusion no data collected	due to exclusion no data collected	due to exclusion no data collected	due to exclusion no data collected	due to exclusion no data collected	due to exclusion no data collected	due to exclusion no data collected	excluded
3	no indication to performe	2	2	2	1	0	due to exclusion no data collected	due to exclusion no data collected	due to exclusion no data collected	due to exclusion no data collected	due to exclusion no data collected	due to exclusion no data collected	due to exclusion no data collected	due to exclusion no data collected	excluded
3	no indication to performe	2	2	2	1	0	due to exclusion no data collected	due to exclusion no data collected	due to exclusion no data collected	due to exclusion no data collected	due to exclusion no data collected	due to exclusion no data collected	due to exclusion no data collected	due to exclusion no data collected	excluded
3	no indication to performe	2	2	2	2	1	due to exclusion no data collected	due to exclusion no data collected	due to exclusion no data collected	due to exclusion no data collected	due to exclusion no data collected	due to exclusion no data collected	due to exclusion no data collected	due to exclusion no data collected	excluded
3	no indication to performe	2	2	2	1	0	due to exclusion no data collected	due to exclusion no data collected	due to exclusion no data collected	due to exclusion no data collected	due to exclusion no data collected	due to exclusion no data collected	due to exclusion no data collected	due to exclusion no data collected	excluded
3	no indication to performe	2	2	2	2	0	due to exclusion no data collected	due to exclusion no data collected	due to exclusion no data collected	due to exclusion no data collected	due to exclusion no data collected	due to exclusion no data collected	due to exclusion no data collected	due to exclusion no data collected	excluded
3	no indication to performe	2	2	2	2	0	due to exclusion no data collected	due to exclusion no data collected	due to exclusion no data collected	due to exclusion no data collected	due to exclusion no data collected	due to exclusion no data collected	due to exclusion no data collected	due to exclusion no data collected	excluded
3	no indication to performe	2	2	2	2	0	due to exclusion no data collected	due to exclusion no data collected	due to exclusion no data collected	due to exclusion no data collected	due to exclusion no data collected	due to exclusion no data collected	due to exclusion no data collected	due to exclusion no data collected	excluded
3	no indication to performe	2	2	2	2	0	due to exclusion no data collected	due to exclusion no data collected	due to exclusion no data collected	due to exclusion no data collected	due to exclusion no data collected	due to exclusion no data collected	due to exclusion no data collected	due to exclusion no data collected	excluded
3	no indication to performe	2	2	2	2	0	due to exclusion no data collected	due to exclusion no data collected	due to exclusion no data collected	due to exclusion no data collected	due to exclusion no data collected	due to exclusion no data collected	due to exclusion no data collected	due to exclusion no data collected	excluded
3	no indication to performe	2	2	2	2	0	due to exclusion no data collected	due to exclusion no data collected	due to exclusion no data collected	due to exclusion no data collected	due to exclusion no data collected	due to exclusion no data collected	due to exclusion no data collected	due to exclusion no data collected	excluded
3	no indication to performe	2	2	2	2	0	due to exclusion no data collected	due to exclusion no data collected	due to exclusion no data collected	due to exclusion no data collected	due to exclusion no data collected	due to exclusion no data collected	due to exclusion no data collected	due to exclusion no data collected	excluded
3	no indication to performe	2	2	2	2	0	due to exclusion no data collected	due to exclusion no data collected	due to exclusion no data collected	due to exclusion no data collected	due to exclusion no data collected	due to exclusion no data collected	due to exclusion no data collected	due to exclusion no data collected	excluded
3	no indication to performe	2	2	2	2	1	due to exclusion no data collected	due to exclusion no data collected	due to exclusion no data collected	due to exclusion no data collected	due to exclusion no data collected	due to exclusion no data collected	due to exclusion no data collected	due to exclusion no data collected	excluded
3	no indication to performe	2	2	2	1	1	due to exclusion no data collected	due to exclusion no data collected	due to exclusion no data collected	due to exclusion no data collected	due to exclusion no data collected	due to exclusion no data collected	due to exclusion no data collected	due to exclusion no data collected	excluded
3	no indication to performe	2	2	2	2	0	due to exclusion no data collected	due to exclusion no data collected	due to exclusion no data collected	due to exclusion no data collected	due to exclusion no data collected	due to exclusion no data collected	due to exclusion no data collected	due to exclusion no data collected	excluded
3	no indication to performe	2	2	2	2	0	due to exclusion no data collected	due to exclusion no data collected	due to exclusion no data collected	due to exclusion no data collected	due to exclusion no data collected	due to exclusion no data collected	due to exclusion no data collected	due to exclusion no data collected	excluded
2	no indication to performe	2	2	2	2	0	1	1	no malignant process	no malignant process	no malignant process	no malignant process	no malignant process	1	included
2	no indication to performe	2	2	2	2	0	1	1	no malignant process	no malignant process	no malignant process	no malignant process	no malignant process	1	included
2	no indication to performe	2	2	2	2	0	1	1	no malignant process	no malignant process	no malignant process	no malignant process	no malignant process	1	included
2	no indication to performe	2	2	2	2	1	1	1	no malignant process	no malignant process	no malignant process	no malignant process	no malignant process	1	included
2	no indication to performe	2	2	2	2	0	1	1	no malignant process	no malignant process	no malignant process	no malignant process	no malignant process	1	included
2	no indication to performe	2	2	2	1	0	1	1	no malignant process	no malignant process	no malignant process	no malignant process	no malignant process	1	included
2	no indication to performe	2	2	2	2	0	1	1	no malignant process	no malignant process	no malignant process	no malignant process	no malignant process	1	included
2	no indication to performe	2	2	2	1	1	1	1	no malignant process	no malignant process	no malignant process	no malignant process	no malignant process	1	included
2	no indication to performe	2	2	2	1	0	1	1	no malignant process	no malignant process	no malignant process	no malignant process	no malignant process	1	included
2	no indication to performe	2	2	2	1	0	1	1	no malignant process	no malignant process	no malignant process	no malignant process	no malignant process	1	included
2	no indication to performe	2	2	2	2	0	1	1	no malignant process	no malignant process	no malignant process	no malignant process	no malignant process	1	included
2	no indication to performe	2	2	2	2	0	1	1	no malignant process	no malignant process	no malignant process	no malignant process	no malignant process	1	included
2	no indication to performe	2	2	2	2	1	1	1	no malignant process	no malignant process	no malignant process	no malignant process	no malignant process	1	included
2	no indication to performe	2	2	2	2	0	1	1	no malignant process	no malignant process	no malignant process	no malignant process	no malignant process	1	included
2	no indication to performe	2	2	2	1	0	1	1	no malignant process	no malignant process	no malignant process	no malignant process	no malignant process	1	included
2	no indication to performe	2	2	2	1	0	1	1	no malignant process	no malignant process	no malignant process	no malignant process	no malignant process	1	included
2	no indication to performe	2	2	2	1	0	1	1	no malignant process	no malignant process	no malignant process	no malignant process	no malignant process	1	included
2	no indication to performe	2	2	2	2	0	1	1	no malignant process	no malignant process	no malignant process	no malignant process	no malignant process	1	included
2	no indication to performe	2	2	2	2	0	1	1	no malignant process	no malignant process	no malignant process	no malignant process	no malignant process	1	included
2	no indication to performe	2	2	2	2	0	1	1	no malignant process	no malignant process	no malignant process	no malignant process	no malignant process	1	included
2	no indication to performe	2	2	2	2	0	1	1	no malignant process	no malignant process	no malignant process	no malignant process	no malignant process	1	included
2	no indication to performe	2	2	2	2	0	1	1	no malignant process	no malignant process	no malignant process	no malignant process	no malignant process	1	included
2	no indication to performe	2	2	2	2	0	1	1	no malignant process	no malignant process	no malignant process	no malignant process	no malignant process	1	included
2	no indication to performe	2	2	2	1	0	1	1	no malignant process	no malignant process	no malignant process	no malignant process	no malignant process	1	included
2	no indication to performe	2	2	2	2	0	1	1	no malignant process	no malignant process	no malignant process	no malignant process	no malignant process	1	included
2	no indication to performe	2	2	2	2	0	1	1	no malignant process	no malignant process	no malignant process	no malignant process	no malignant process	1	included
2	no indication to performe	2	2	2	2	0	1	1	no malignant process	no malignant process	no malignant process	no malignant process	no malignant process	1	included
2	no indication to performe	2	2	2	2	0	1	1	no malignant process	no malignant process	no malignant process	no malignant process	no malignant process	1	included
2	no indication to performe	2	2	2	2	0	1	1	no malignant process	no malignant process	no malignant process	no malignant process	no malignant process	1	included
2	no indication to performe	2	2	2	2	0	1	1	no malignant process	no malignant process	no malignant process	no malignant process	no malignant process	1	included
2	no indication to performe	2	2	2	2	1	1	1	no malignant process	no malignant process	no malignant process	no malignant process	no malignant process	1	included
2	no indication to performe	2	2	2	2	0	1	1	no malignant process	no malignant process	no malignant process	no malignant process	no malignant process	1	included
2	no indication to performe	2	2	2	2	0	1	1	no malignant process	no malignant process	no malignant process	no malignant process	no malignant process	1	included
2	no indication to performe	2	2	2	2	0	1	1	no malignant process	no malignant process	no malignant process	no malignant process	no malignant process	1	included
2	no indication to performe	2	2	2	2	0	1	1	no malignant process	no malignant process	no malignant process	no malignant process	no malignant process	1	included
2	no indication to performe	2	2	2	2	0	1	1	no malignant process	no malignant process	no malignant process	no malignant process	no malignant process	1	included
2	no indication to performe	2	2	2	2	0	1	1	no malignant process	no malignant process	no malignant process	no malignant process	no malignant process	1	included
2	no indication to performe	2	2	2	1	0	1	1	no malignant process	no malignant process	no malignant process	no malignant process	no malignant process	1	included
2	no indication to performe	2	2	2	2	0	1	1	no malignant process	no malignant process	no malignant process	no malignant process	no malignant process	1	included
2	no indication to performe	2	2	2	1	0	1	1	no malignant process	no malignant process	no malignant process	no malignant process	no malignant process	1	included
2	no indication to performe	2	2	2	2	0	1	1	no malignant process	no malignant process	no malignant process	no malignant process	no malignant process	1	included
2	no indication to performe	2	2	2	2	0	1	1	no malignant process	no malignant process	no malignant process	no malignant process	no malignant process	1	included
2	no indication to performe	2	2	2	2	0	1	1	no malignant process	no malignant process	no malignant process	no malignant process	no malignant process	1	included
2	no indication to performe	2	2	2	1	0	1	1	no malignant process	no malignant process	no malignant process	no malignant process	no malignant process	1	included
2	no indication to performe	2	2	2	1	0	1	1	no malignant process	no malignant process	no malignant process	no malignant process	no malignant process	1	included
2	no indication to performe	2	2	2	2	0	1	1	no malignant process	no malignant process	no malignant process	no malignant process	no malignant process	1	included
2	no indication to performe	2	2	2	2	0	1	1	no malignant process	no malignant process	no malignant process	no malignant process	no malignant process	1	included
2	no indication to performe	2	2	2	1	0	1	1	no malignant process	no malignant process	no malignant process	no malignant process	no malignant process	1	included
2	no indication to performe	2	2	2	1	0	1	1	no malignant process	no malignant process	no malignant process	no malignant process	no malignant process	1	included
2	no indication to performe	2	2	2	2	0	1	1	no malignant process	no malignant process	no malignant process	no malignant process	no malignant process	1	included
2	no indication to performe	2	2	2	2	0	1	1	no malignant process	no malignant process	no malignant process	no malignant process	no malignant process	1	included
2	no indication to performe	2	2	2	2	0	1	1	no malignant process	no malignant process	no malignant process	no malignant process	no malignant process	1	included
2	no indication to performe	2	2	2	2	1	1	1	no malignant process	no malignant process	no malignant process	no malignant process	no malignant process	1	included
2	no indication to performe	2	2	2	2	0	1	1	no malignant process	no malignant process	no malignant process	no malignant process	no malignant process	1	included
2	no indication to performe	2	2	2	1	0	1	1	no malignant process	no malignant process	no malignant process	no malignant process	no malignant process	1	included
2	no indication to performe	2	2	2	2	0	1	1	no malignant process	no malignant process	no malignant process	no malignant process	no malignant process	1	included
2	no indication to performe	2	2	2	2	0	1	1	no malignant process	no malignant process	no malignant process	no malignant process	no malignant process	1	included
2	no indication to performe	2	2	2	2	0	1	1	no malignant process	no malignant process	no malignant process	no malignant process	no malignant process	1	included
2	no indication to performe	2	2	2	2	0	1	1	no malignant process	no malignant process	no malignant process	no malignant process	no malignant process	1	included
2	no indication to performe	2	2	2	2	0	1	1	no malignant process	no malignant process	no malignant process	no malignant process	no malignant process	1	included
2	no indication to performe	2	2	2	2	1	1	1	no malignant process	no malignant process	no malignant process	no malignant process	no malignant process	1	included
2	no indication to performe	2	2	2	1	1	1	1	no malignant process	no malignant process	no malignant process	no malignant process	no malignant process	1	included
2	no indication to performe	2	2	2	2	0	1	1	no malignant process	no malignant process	no malignant process	no malignant process	no malignant process	1	included
2	no indication to performe	2	2	2	1	1	1	1	no malignant process	no malignant process	no malignant process	no malignant process	no malignant process	1	included
2	no indication to performe	2	2	2	2	1	1	1	no malignant process	no malignant process	no malignant process	no malignant process	no malignant process	1	included
2	no indication to performe	2	2	2	2	0	1	1	no malignant process	no malignant process	no malignant process	no malignant process	no malignant process	1	included
2	no indication to performe	2	2	2	2	0	1	1	no malignant process	no malignant process	no malignant process	no malignant process	no malignant process	1	included
2	no indication to performe	2	2	2	2	0	1	1	no malignant process	no malignant process	no malignant process	no malignant process	no malignant process	1	included
2	no indication to performe	2	2	2	1	1	1	1	no malignant process	no malignant process	no malignant process	no malignant process	no malignant process	1	included
2	no indication to performe	2	2	2	2	0	1	1	no malignant process	no malignant process	no malignant process	no malignant process	no malignant process	1	included
2	no indication to performe	2	2	2	2	0	1	1	no malignant process	no malignant process	no malignant process	no malignant process	no malignant process	1	included
2	no indication to performe	2	2	2	2	0	1	1	no malignant process	no malignant process	no malignant process	no malignant process	no malignant process	1	included
2	no indication to performe	2	2	2	1	0	1	1	no malignant process	no malignant process	no malignant process	no malignant process	no malignant process	1	included
2	no indication to performe	2	2	2	2	0	1	1	no malignant process	no malignant process	no malignant process	no malignant process	no malignant process	1	included
2	no indication to performe	2	2	2	2	0	1	1	no malignant process	no malignant process	no malignant process	no malignant process	no malignant process	1	included
2	no indication to performe	2	2	2	2	0	1	1	no malignant process	no malignant process	no malignant process	no malignant process	no malignant process	1	included
2	no indication to performe	2	2	2	2	0	1	1	no malignant process	no malignant process	no malignant process	no malignant process	no malignant process	1	included
2	no indication to performe	2	2	2	1	0	1	1	no malignant process	no malignant process	no malignant process	no malignant process	no malignant process	1	included
2	no indication to performe	2	2	2	1	0	1	1	no malignant process	no malignant process	no malignant process	no malignant process	no malignant process	1	included
2	no indication to performe	2	2	2	2	0	1	1	no malignant process	no malignant process	no malignant process	no malignant process	no malignant process	1	included
2	no indication to performe	2	2	2	2	0	1	1	no malignant process	no malignant process	no malignant process	no malignant process	no malignant process	1	included
2	no indication to performe	2	2	2	2	1	1	1	no malignant process	no malignant process	no malignant process	no malignant process	no malignant process	1	included
2	no indication to performe	2	2	2	2	0	1	1	no malignant process	no malignant process	no malignant process	no malignant process	no malignant process	1	included
2	no indication to performe	2	2	2	2	0	1	1	no malignant process	no malignant process	no malignant process	no malignant process	no malignant process	1	included
2	no indication to performe	2	2	2	2	0	1	1	no malignant process	no malignant process	no malignant process	no malignant process	no malignant process	1	included
2	no indication to performe	2	2	2	2	0	1	1	no malignant process	no malignant process	no malignant process	no malignant process	no malignant process	1	included
2	no indication to performe	2	2	2	2	0	1	1	no malignant process	no malignant process	no malignant process	no malignant process	no malignant process	1	included
2	no indication to performe	2	2	2	1	1	1	1	no malignant process	no malignant process	no malignant process	no malignant process	no malignant process	1	included
2	no indication to performe	2	2	2	2	0	1	1	no malignant process	no malignant process	no malignant process	no malignant process	no malignant process	1	included
2	no indication to performe	2	2	2	1	0	1	1	no malignant process	no malignant process	no malignant process	no malignant process	no malignant process	1	included
2	no indication to performe	2	2	2	2	0	1	1	no malignant process	no malignant process	no malignant process	no malignant process	no malignant process	1	included
2	no indication to performe	2	2	2	2	0	1	1	no malignant process	no malignant process	no malignant process	no malignant process	no malignant process	1	included
2	no indication to performe	2	2	2	2	0	1	1	no malignant process	no malignant process	no malignant process	no malignant process	no malignant process	1	included
2	no indication to performe	2	2	2	1	0	1	1	no malignant process	no malignant process	no malignant process	no malignant process	no malignant process	1	included
2	no indication to performe	2	2	2	2	1	1	1	no malignant process	no malignant process	no malignant process	no malignant process	no malignant process	1	included
2	no indication to performe	2	2	2	2	0	1	1	no malignant process	no malignant process	no malignant process	no malignant process	no malignant process	1	included
2	no indication to performe	2	2	2	2	0	1	1	no malignant process	no malignant process	no malignant process	no malignant process	no malignant process	1	included
2	no indication to performe	2	2	2	2	0	1	1	no malignant process	no malignant process	no malignant process	no malignant process	no malignant process	1	included
2	no indication to performe	2	2	2	2	0	1	1	no malignant process	no malignant process	no malignant process	no malignant process	no malignant process	1	included
2	no indication to performe	2	2	2	2	0	1	1	no malignant process	no malignant process	no malignant process	no malignant process	no malignant process	1	included
2	no indication to performe	2	2	2	2	1	1	1	no malignant process	no malignant process	no malignant process	no malignant process	no malignant process	1	included
2	no indication to performe	2	2	2	1	0	1	1	no malignant process	no malignant process	no malignant process	no malignant process	no malignant process	1	included
2	no indication to performe	2	2	2	2	0	1	1	no malignant process	no malignant process	no malignant process	no malignant process	no malignant process	1	included
2	no indication to performe	2	2	2	2	0	1	1	no malignant process	no malignant process	no malignant process	no malignant process	no malignant process	1	included
2	no indication to performe	2	2	2	2	0	1	1	no malignant process	no malignant process	no malignant process	no malignant process	no malignant process	1	included
2	no indication to performe	2	2	2	1	0	1	1	no malignant process	no malignant process	no malignant process	no malignant process	no malignant process	1	included
2	no indication to performe	2	2	2	2	0	1	1	no malignant process	no malignant process	no malignant process	no malignant process	no malignant process	1	included
2	no indication to performe	2	2	2	2	0	1	1	no malignant process	no malignant process	no malignant process	no malignant process	no malignant process	1	included
2	no indication to performe	2	2	2	1	0	1	1	no malignant process	no malignant process	no malignant process	no malignant process	no malignant process	1	included
2	no indication to performe	2	2	2	2	0	1	1	no malignant process	no malignant process	no malignant process	no malignant process	no malignant process	1	included
2	no indication to performe	2	2	2	2	0	1	1	no malignant process	no malignant process	no malignant process	no malignant process	no malignant process	1	included
2	no indication to performe	2	2	2	1	0	1	1	no malignant process	no malignant process	no malignant process	no malignant process	no malignant process	1	included
2	no indication to performe	2	2	2	2	0	1	1	no malignant process	no malignant process	no malignant process	no malignant process	no malignant process	1	included
2	no indication to performe	2	2	2	1	1	1	1	no malignant process	no malignant process	no malignant process	no malignant process	no malignant process	1	included
2	no indication to performe	2	2	2	1	0	1	1	no malignant process	no malignant process	no malignant process	no malignant process	no malignant process	1	included
2	no indication to performe	2	2	2	2	0	1	1	no malignant process	no malignant process	no malignant process	no malignant process	no malignant process	1	included
2	no indication to performe	2	2	2	1	0	1	1	no malignant process	no malignant process	no malignant process	no malignant process	no malignant process	1	included
2	no indication to performe	2	2	2	1	0	1	1	no malignant process	no malignant process	no malignant process	no malignant process	no malignant process	1	included
2	no indication to performe	2	2	2	2	0	1	1	no malignant process	no malignant process	no malignant process	no malignant process	no malignant process	1	included
2	no indication to performe	2	2	2	2	0	1	1	no malignant process	no malignant process	no malignant process	no malignant process	no malignant process	1	included
2	no indication to performe	2	2	2	1	0	1	1	no malignant process	no malignant process	no malignant process	no malignant process	no malignant process	1	included
2	no indication to performe	2	2	2	2	0	1	1	no malignant process	no malignant process	no malignant process	no malignant process	no malignant process	1	included
2	no indication to performe	2	2	2	1	0	1	1	no malignant process	no malignant process	no malignant process	no malignant process	no malignant process	1	included
2	no indication to performe	2	2	2	1	0	1	1	no malignant process	no malignant process	no malignant process	no malignant process	no malignant process	1	included
2	no indication to performe	2	2	2	2	0	1	1	no malignant process	no malignant process	no malignant process	no malignant process	no malignant process	1	included
2	no indication to performe	2	2	2	2	0	1	1	no malignant process	no malignant process	no malignant process	no malignant process	no malignant process	1	included
2	no indication to performe	2	2	2	2	1	1	1	no malignant process	no malignant process	no malignant process	no malignant process	no malignant process	1	included
2	no indication to performe	2	2	2	2	0	1	1	no malignant process	no malignant process	no malignant process	no malignant process	no malignant process	1	included
2	no indication to performe	2	2	2	2	0	1	1	no malignant process	no malignant process	no malignant process	no malignant process	no malignant process	1	included
2	no indication to performe	2	2	2	2	0	1	1	no malignant process	no malignant process	no malignant process	no malignant process	no malignant process	1	included
2	no indication to performe	2	2	2	1	0	1	1	no malignant process	no malignant process	no malignant process	no malignant process	no malignant process	1	included
2	no indication to performe	2	2	2	1	1	1	1	no malignant process	no malignant process	no malignant process	no malignant process	no malignant process	1	included
2	no indication to performe	2	2	2	1	0	1	1	no malignant process	no malignant process	no malignant process	no malignant process	no malignant process	1	included
2	no indication to performe	2	2	2	1	0	1	1	no malignant process	no malignant process	no malignant process	no malignant process	no malignant process	1	included
2	no indication to performe	2	2	2	1	0	1	1	no malignant process	no malignant process	no malignant process	no malignant process	no malignant process	1	included
2	no indication to performe	2	2	2	2	0	1	1	no malignant process	no malignant process	no malignant process	no malignant process	no malignant process	1	included
2	no indication to performe	2	2	2	2	0	1	1	no malignant process	no malignant process	no malignant process	no malignant process	no malignant process	1	included
2	no indication to performe	2	2	2	2	0	1	1	no malignant process	no malignant process	no malignant process	no malignant process	no malignant process	1	included
2	no indication to performe	2	2	2	1	1	1	1	no malignant process	no malignant process	no malignant process	no malignant process	no malignant process	1	included
2	no indication to performe	2	2	2	2	0	1	1	no malignant process	no malignant process	no malignant process	no malignant process	no malignant process	1	included
2	no indication to performe	2	2	2	1	0	1	1	no malignant process	no malignant process	no malignant process	no malignant process	no malignant process	1	included
2	no indication to performe	2	2	2	2	0	1	1	no malignant process	no malignant process	no malignant process	no malignant process	no malignant process	1	included
2	no indication to performe	2	2	2	1	0	1	1	no malignant process	no malignant process	no malignant process	no malignant process	no malignant process	1	included
2	no indication to performe	2	2	2	2	0	1	1	no malignant process	no malignant process	no malignant process	no malignant process	no malignant process	1	included
2	no indication to performe	2	2	2	2	0	1	1	no malignant process	no malignant process	no malignant process	no malignant process	no malignant process	1	included
2	no indication to performe	2	2	2	2	0	1	1	no malignant process	no malignant process	no malignant process	no malignant process	no malignant process	1	included
2	no indication to performe	2	2	2	2	1	1	1	no malignant process	no malignant process	no malignant process	no malignant process	no malignant process	1	included
2	no indication to performe	2	2	2	1	0	1	1	no malignant process	no malignant process	no malignant process	no malignant process	no malignant process	1	included
2	no indication to performe	2	2	2	2	1	1	1	no malignant process	no malignant process	no malignant process	no malignant process	no malignant process	1	included
2	no indication to performe	2	2	2	1	1	1	1	no malignant process	no malignant process	no malignant process	no malignant process	no malignant process	1	included
2	no indication to performe	2	2	2	1	0	1	1	no malignant process	no malignant process	no malignant process	no malignant process	no malignant process	1	included
2	no indication to performe	2	2	2	1	0	1	1	no malignant process	no malignant process	no malignant process	no malignant process	no malignant process	1	included
2	no indication to performe	2	2	2	2	1	1	1	no malignant process	no malignant process	no malignant process	no malignant process	no malignant process	1	included
2	no indication to performe	2	2	2	1	0	1	1	no malignant process	no malignant process	no malignant process	no malignant process	no malignant process	1	included
2	no indication to performe	2	2	2	2	0	1	1	no malignant process	no malignant process	no malignant process	no malignant process	no malignant process	1	included
2	no indication to performe	2	2	2	2	0	1	1	no malignant process	no malignant process	no malignant process	no malignant process	no malignant process	1	included
2	no indication to performe	2	2	2	2	0	1	1	no malignant process	no malignant process	no malignant process	no malignant process	no malignant process	1	included
2	no indication to performe	2	2	2	2	0	1	1	no malignant process	no malignant process	no malignant process	no malignant process	no malignant process	1	included
2	no indication to performe	2	2	2	2	0	1	1	no malignant process	no malignant process	no malignant process	no malignant process	no malignant process	1	included
2	no indication to performe	2	2	2	2	0	1	1	no malignant process	no malignant process	no malignant process	no malignant process	no malignant process	1	included
2	no indication to performe	2	2	2	2	0	1	1	no malignant process	no malignant process	no malignant process	no malignant process	no malignant process	1	included
2	no indication to performe	2	2	2	2	0	1	1	no malignant process	no malignant process	no malignant process	no malignant process	no malignant process	1	included
2	no indication to performe	2	2	2	2	1	1	1	no malignant process	no malignant process	no malignant process	no malignant process	no malignant process	1	included
2	no indication to performe	2	2	2	1	1	1	1	no malignant process	no malignant process	no malignant process	no malignant process	no malignant process	1	included
2	no indication to performe	2	2	2	2	0	1	1	no malignant process	no malignant process	no malignant process	no malignant process	no malignant process	1	included
2	no indication to performe	2	2	2	2	0	1	1	no malignant process	no malignant process	no malignant process	no malignant process	no malignant process	1	included
2	no indication to performe	2	2	2	2	0	1	1	no malignant process	no malignant process	no malignant process	no malignant process	no malignant process	1	included
2	no indication to performe	2	2	2	2	0	1	1	no malignant process	no malignant process	no malignant process	no malignant process	no malignant process	1	included
2	no indication to performe	2	2	2	2	0	1	1	no malignant process	no malignant process	no malignant process	no malignant process	no malignant process	1	included
2	no indication to performe	2	2	2	2	1	1	1	no malignant process	no malignant process	no malignant process	no malignant process	no malignant process	1	included
2	no indication to performe	2	2	2	2	0	1	1	no malignant process	no malignant process	no malignant process	no malignant process	no malignant process	1	included
2	no indication to performe	2	2	2	1	0	1	1	no malignant process	no malignant process	no malignant process	no malignant process	no malignant process	1	included
2	no indication to performe	2	2	2	2	0	1	1	no malignant process	no malignant process	no malignant process	no malignant process	no malignant process	1	included
2	no indication to performe	2	2	2	1	1	1	1	no malignant process	no malignant process	no malignant process	no malignant process	no malignant process	1	included
2	no indication to performe	2	2	2	1	0	1	1	no malignant process	no malignant process	no malignant process	no malignant process	no malignant process	1	included
2	no indication to performe	2	2	2	1	0	1	1	no malignant process	no malignant process	no malignant process	no malignant process	no malignant process	1	included
2	no indication to performe	2	2	2	2	0	1	1	no malignant process	no malignant process	no malignant process	no malignant process	no malignant process	1	included
2	no indication to performe	2	2	2	2	0	1	1	no malignant process	no malignant process	no malignant process	no malignant process	no malignant process	1	included
2	no indication to performe	2	2	2	2	1	1	1	no malignant process	no malignant process	no malignant process	no malignant process	no malignant process	1	included
2	no indication to performe	2	2	2	2	0	1	1	no malignant process	no malignant process	no malignant process	no malignant process	no malignant process	1	included
2	no indication to performe	2	2	2	1	0	1	1	no malignant process	no malignant process	no malignant process	no malignant process	no malignant process	1	included
2	no indication to performe	2	2	2	1	0	1	1	no malignant process	no malignant process	no malignant process	no malignant process	no malignant process	1	included
2	no indication to performe	2	2	2	1	0	1	1	no malignant process	no malignant process	no malignant process	no malignant process	no malignant process	1	included
2	no indication to performe	2	2	2	2	0	1	1	no malignant process	no malignant process	no malignant process	no malignant process	no malignant process	1	included
2	no indication to performe	2	2	2	2	0	1	1	no malignant process	no malignant process	no malignant process	no malignant process	no malignant process	1	included
2	no indication to performe	2	2	2	2	0	1	1	no malignant process	no malignant process	no malignant process	no malignant process	no malignant process	1	included
2	no indication to performe	2	2	2	2	0	1	1	no malignant process	no malignant process	no malignant process	no malignant process	no malignant process	1	included
2	no indication to performe	2	2	2	2	0	1	1	no malignant process	no malignant process	no malignant process	no malignant process	no malignant process	1	included
2	no indication to performe	2	2	2	2	0	1	1	no malignant process	no malignant process	no malignant process	no malignant process	no malignant process	1	included
2	no indication to performe	2	2	2	1	0	1	1	no malignant process	no malignant process	no malignant process	no malignant process	no malignant process	1	included
2	no indication to performe	2	2	2	2	0	1	1	no malignant process	no malignant process	no malignant process	no malignant process	no malignant process	1	included
2	no indication to performe	2	2	2	2	0	1	1	no malignant process	no malignant process	no malignant process	no malignant process	no malignant process	1	included
2	no indication to performe	2	2	2	2	0	1	1	no malignant process	no malignant process	no malignant process	no malignant process	no malignant process	1	included
2	no indication to performe	2	2	2	2	0	1	1	no malignant process	no malignant process	no malignant process	no malignant process	no malignant process	1	included
2	no indication to performe	2	2	2	2	0	1	1	no malignant process	no malignant process	no malignant process	no malignant process	no malignant process	1	included
2	no indication to performe	2	2	2	2	0	1	1	no malignant process	no malignant process	no malignant process	no malignant process	no malignant process	1	included
2	no indication to performe	2	2	2	2	1	1	1	no malignant process	no malignant process	no malignant process	no malignant process	no malignant process	1	included
2	no indication to performe	2	2	2	2	0	1	1	no malignant process	no malignant process	no malignant process	no malignant process	no malignant process	1	included
2	no indication to performe	2	2	2	2	0	1	1	no malignant process	no malignant process	no malignant process	no malignant process	no malignant process	1	included
2	no indication to performe	2	2	2	2	0	1	1	no malignant process	no malignant process	no malignant process	no malignant process	no malignant process	1	included
2	no indication to performe	2	2	2	2	0	1	1	no malignant process	no malignant process	no malignant process	no malignant process	no malignant process	1	included
2	no indication to performe	2	2	2	2	0	1	1	no malignant process	no malignant process	no malignant process	no malignant process	no malignant process	1	included
2	no indication to performe	2	2	2	2	0	1	1	no malignant process	no malignant process	no malignant process	no malignant process	no malignant process	1	included
2	no indication to performe	2	2	2	1	0	1	1	no malignant process	no malignant process	no malignant process	no malignant process	no malignant process	1	included
2	no indication to performe	2	2	2	2	0	1	1	no malignant process	no malignant process	no malignant process	no malignant process	no malignant process	1	included
2	no indication to performe	2	2	2	1	0	1	1	no malignant process	no malignant process	no malignant process	no malignant process	no malignant process	1	included
2	no indication to performe	2	2	2	2	0	1	1	no malignant process	no malignant process	no malignant process	no malignant process	no malignant process	1	included
2	no indication to performe	2	2	2	2	0	1	1	no malignant process	no malignant process	no malignant process	no malignant process	no malignant process	1	included
2	no indication to performe	2	2	2	2	0	1	1	no malignant process	no malignant process	no malignant process	no malignant process	no malignant process	1	included
2	no indication to performe	2	2	2	1	0	1	1	no malignant process	no malignant process	no malignant process	no malignant process	no malignant process	1	included
2	no indication to performe	2	2	2	1	0	1	1	no malignant process	no malignant process	no malignant process	no malignant process	no malignant process	1	included
2	no indication to performe	2	2	2	2	0	1	1	no malignant process	no malignant process	no malignant process	no malignant process	no malignant process	1	included
2	no indication to performe	2	2	2	2	0	1	1	no malignant process	no malignant process	no malignant process	no malignant process	no malignant process	1	included
2	no indication to performe	2	2	2	1	0	1	1	no malignant process	no malignant process	no malignant process	no malignant process	no malignant process	1	included
2	no indication to performe	2	2	2	1	0	1	1	no malignant process	no malignant process	no malignant process	no malignant process	no malignant process	1	included
2	no indication to performe	2	2	2	2	0	1	1	no malignant process	no malignant process	no malignant process	no malignant process	no malignant process	1	included
2	no indication to performe	2	2	2	2	0	2	1	no malignant process	no malignant process	no malignant process	no malignant process	no malignant process	1	included
2	no indication to performe	2	2	2	2	0	2	1	no malignant process	no malignant process	no malignant process	no malignant process	no malignant process	1	included
2	no indication to performe	2	2	2	2	1	2	1	no malignant process	no malignant process	no malignant process	no malignant process	no malignant process	1	included
2	no indication to performe	2	2	2	2	0	2	1	no malignant process	no malignant process	no malignant process	no malignant process	no malignant process	1	included
2	no indication to performe	2	2	2	1	0	2	1	no malignant process	no malignant process	no malignant process	no malignant process	no malignant process	1	included
2	no indication to performe	2	2	2	2	0	2	1	no malignant process	no malignant process	no malignant process	no malignant process	no malignant process	1	included
2	no indication to performe	2	2	2	2	0	2	1	no malignant process	no malignant process	no malignant process	no malignant process	no malignant process	1	included
2	no indication to performe	2	2	2	2	0	2	1	no malignant process	no malignant process	no malignant process	no malignant process	no malignant process	1	included
2	no indication to performe	2	2	2	2	0	2	1	no malignant process	no malignant process	no malignant process	no malignant process	no malignant process	1	included
2	no indication to performe	2	2	2	2	0	2	1	no malignant process	no malignant process	no malignant process	no malignant process	no malignant process	1	included
2	no indication to performe	2	2	2	2	1	2	1	no malignant process	no malignant process	no malignant process	no malignant process	no malignant process	1	included
2	no indication to performe	2	2	2	1	1	2	1	no malignant process	no malignant process	no malignant process	no malignant process	no malignant process	1	included
2	no indication to performe	2	2	2	2	0	2	1	no malignant process	no malignant process	no malignant process	no malignant process	no malignant process	1	included
2	no indication to performe	2	2	2	1	1	2	1	no malignant process	no malignant process	no malignant process	no malignant process	no malignant process	1	included
2	no indication to performe	2	2	2	2	1	2	1	no malignant process	no malignant process	no malignant process	no malignant process	no malignant process	1	included
2	no indication to performe	2	2	2	2	0	2	1	no malignant process	no malignant process	no malignant process	no malignant process	no malignant process	1	included
2	no indication to performe	2	2	2	2	0	2	1	no malignant process	no malignant process	no malignant process	no malignant process	no malignant process	1	included
2	no indication to performe	2	2	2	2	0	2	1	no malignant process	no malignant process	no malignant process	no malignant process	no malignant process	1	included
2	no indication to performe	2	2	2	1	1	2	1	no malignant process	no malignant process	no malignant process	no malignant process	no malignant process	1	included
2	no indication to performe	2	2	2	2	0	2	1	no malignant process	no malignant process	no malignant process	no malignant process	no malignant process	1	included
2	no indication to performe	2	2	2	2	0	2	1	no malignant process	no malignant process	no malignant process	no malignant process	no malignant process	1	included
2	no indication to performe	2	2	2	2	0	2	1	no malignant process	no malignant process	no malignant process	no malignant process	no malignant process	1	included
2	no indication to performe	2	2	2	1	0	2	1	no malignant process	no malignant process	no malignant process	no malignant process	no malignant process	1	included
2	no indication to performe	2	2	2	2	0	2	1	no malignant process	no malignant process	no malignant process	no malignant process	no malignant process	1	included
2	no indication to performe	2	2	2	2	0	2	1	no malignant process	no malignant process	no malignant process	no malignant process	no malignant process	1	included
2	no indication to performe	2	2	2	2	0	2	1	no malignant process	no malignant process	no malignant process	no malignant process	no malignant process	1	included
2	no indication to performe	2	2	2	2	0	2	1	no malignant process	no malignant process	no malignant process	no malignant process	no malignant process	1	included
2	no indication to performe	2	2	2	1	0	2	1	no malignant process	no malignant process	no malignant process	no malignant process	no malignant process	1	included
2	no indication to performe	2	2	2	1	0	2	1	no malignant process	no malignant process	no malignant process	no malignant process	no malignant process	1	included
2	no indication to performe	2	2	2	2	0	2	1	no malignant process	no malignant process	no malignant process	no malignant process	no malignant process	1	included
2	no indication to performe	2	2	2	2	0	2	1	no malignant process	no malignant process	no malignant process	no malignant process	no malignant process	1	included
2	no indication to performe	2	2	2	2	1	2	1	no malignant process	no malignant process	no malignant process	no malignant process	no malignant process	1	included
2	no indication to performe	2	2	2	2	0	2	1	no malignant process	no malignant process	no malignant process	no malignant process	no malignant process	1	included
2	no indication to performe	2	2	2	2	0	2	1	no malignant process	no malignant process	no malignant process	no malignant process	no malignant process	1	included
2	no indication to performe	2	2	2	2	0	2	1	no malignant process	no malignant process	no malignant process	no malignant process	no malignant process	1	included
2	no indication to performe	2	2	2	2	0	2	1	no malignant process	no malignant process	no malignant process	no malignant process	no malignant process	1	included
2	no indication to performe	2	2	2	2	0	2	1	no malignant process	no malignant process	no malignant process	no malignant process	no malignant process	1	included
2	no indication to performe	2	2	2	1	1	2	1	no malignant process	no malignant process	no malignant process	no malignant process	no malignant process	1	included
2	no indication to performe	2	2	2	2	0	2	1	no malignant process	no malignant process	no malignant process	no malignant process	no malignant process	1	included
2	no indication to performe	2	2	2	1	0	2	1	no malignant process	no malignant process	no malignant process	no malignant process	no malignant process	1	included
2	no indication to performe	2	2	2	2	0	2	1	no malignant process	no malignant process	no malignant process	no malignant process	no malignant process	1	included
2	no indication to performe	2	2	2	2	0	2	1	no malignant process	no malignant process	no malignant process	no malignant process	no malignant process	1	included
2	no indication to performe	2	2	2	2	0	2	1	no malignant process	no malignant process	no malignant process	no malignant process	no malignant process	1	included
2	no indication to performe	2	2	2	1	0	2	1	no malignant process	no malignant process	no malignant process	no malignant process	no malignant process	1	included
2	no indication to performe	2	2	2	2	1	2	1	no malignant process	no malignant process	no malignant process	no malignant process	no malignant process	1	included
2	no indication to performe	2	2	2	2	0	2	1	no malignant process	no malignant process	no malignant process	no malignant process	no malignant process	1	included
2	no indication to performe	2	2	2	2	0	2	1	no malignant process	no malignant process	no malignant process	no malignant process	no malignant process	1	included
2	no indication to performe	2	2	2	2	0	2	1	no malignant process	no malignant process	no malignant process	no malignant process	no malignant process	1	included
2	no indication to performe	2	2	2	2	0	2	1	no malignant process	no malignant process	no malignant process	no malignant process	no malignant process	1	included
2	no indication to performe	2	2	2	2	0	2	1	no malignant process	no malignant process	no malignant process	no malignant process	no malignant process	1	included
2	no indication to performe	2	2	2	2	1	2	1	no malignant process	no malignant process	no malignant process	no malignant process	no malignant process	1	included
2	no indication to performe	2	2	2	1	0	2	1	no malignant process	no malignant process	no malignant process	no malignant process	no malignant process	1	included
2	no indication to performe	2	2	2	2	0	2	1	no malignant process	no malignant process	no malignant process	no malignant process	no malignant process	1	included
2	no indication to performe	2	2	2	2	0	2	1	no malignant process	no malignant process	no malignant process	no malignant process	no malignant process	1	included
2	no indication to performe	2	2	2	2	0	2	1	no malignant process	no malignant process	no malignant process	no malignant process	no malignant process	1	included
2	no indication to performe	2	2	2	1	0	2	1	no malignant process	no malignant process	no malignant process	no malignant process	no malignant process	1	included
2	no indication to performe	2	2	2	2	0	2	1	no malignant process	no malignant process	no malignant process	no malignant process	no malignant process	1	included
2	no indication to performe	2	2	2	2	0	2	1	no malignant process	no malignant process	no malignant process	no malignant process	no malignant process	1	included
2	no indication to performe	2	2	2	1	0	2	1	no malignant process	no malignant process	no malignant process	no malignant process	no malignant process	1	included
2	no indication to performe	2	2	2	2	0	2	1	no malignant process	no malignant process	no malignant process	no malignant process	no malignant process	1	included
2	no indication to performe	2	2	2	2	0	2	1	no malignant process	no malignant process	no malignant process	no malignant process	no malignant process	1	included
2	no indication to performe	2	2	2	1	0	2	1	no malignant process	no malignant process	no malignant process	no malignant process	no malignant process	1	included
2	no indication to performe	2	2	2	2	0	2	1	no malignant process	no malignant process	no malignant process	no malignant process	no malignant process	1	included
2	no indication to performe	2	2	2	1	1	2	1	no malignant process	no malignant process	no malignant process	no malignant process	no malignant process	1	included
2	no indication to performe	2	2	2	1	0	2	1	no malignant process	no malignant process	no malignant process	no malignant process	no malignant process	1	included
2	no indication to performe	2	2	2	2	0	2	1	no malignant process	no malignant process	no malignant process	no malignant process	no malignant process	1	included
2	no indication to performe	2	2	2	1	0	2	1	no malignant process	no malignant process	no malignant process	no malignant process	no malignant process	1	included
2	no indication to performe	2	2	2	1	0	2	1	no malignant process	no malignant process	no malignant process	no malignant process	no malignant process	1	included
2	no indication to performe	2	2	2	2	0	2	1	no malignant process	no malignant process	no malignant process	no malignant process	no malignant process	1	included
2	no indication to performe	2	2	2	2	0	2	1	no malignant process	no malignant process	no malignant process	no malignant process	no malignant process	1	included
2	no indication to performe	2	2	2	1	0	2	1	no malignant process	no malignant process	no malignant process	no malignant process	no malignant process	1	included
2	no indication to performe	2	2	2	2	0	2	1	no malignant process	no malignant process	no malignant process	no malignant process	no malignant process	1	included
2	no indication to performe	2	2	2	1	0	2	1	no malignant process	no malignant process	no malignant process	no malignant process	no malignant process	1	included
2	no indication to performe	2	2	2	1	0	2	1	no malignant process	no malignant process	no malignant process	no malignant process	no malignant process	1	included
2	no indication to performe	2	2	2	2	0	2	1	no malignant process	no malignant process	no malignant process	no malignant process	no malignant process	1	included
2	no indication to performe	2	2	2	2	0	2	1	no malignant process	no malignant process	no malignant process	no malignant process	no malignant process	1	included
2	no indication to performe	2	2	2	2	1	2	1	no malignant process	no malignant process	no malignant process	no malignant process	no malignant process	1	included
2	no indication to performe	2	2	2	2	0	2	1	no malignant process	no malignant process	no malignant process	no malignant process	no malignant process	1	included
2	no indication to performe	2	2	2	2	0	2	1	no malignant process	no malignant process	no malignant process	no malignant process	no malignant process	1	included
2	no indication to performe	2	2	2	2	0	2	1	no malignant process	no malignant process	no malignant process	no malignant process	no malignant process	1	included
2	no indication to performe	2	2	2	1	0	2	1	no malignant process	no malignant process	no malignant process	no malignant process	no malignant process	1	included
2	no indication to performe	2	2	2	1	1	2	1	no malignant process	no malignant process	no malignant process	no malignant process	no malignant process	1	included
2	no indication to performe	2	2	2	1	0	2	1	no malignant process	no malignant process	no malignant process	no malignant process	no malignant process	1	included
2	no indication to performe	2	2	2	1	0	2	1	no malignant process	no malignant process	no malignant process	no malignant process	no malignant process	1	included
2	no indication to performe	2	2	2	1	0	2	1	no malignant process	no malignant process	no malignant process	no malignant process	no malignant process	1	included
2	no indication to performe	2	2	2	2	0	2	1	no malignant process	no malignant process	no malignant process	no malignant process	no malignant process	1	included
2	no indication to performe	2	2	2	2	0	2	1	no malignant process	no malignant process	no malignant process	no malignant process	no malignant process	1	included
2	no indication to performe	2	2	2	2	0	2	1	no malignant process	no malignant process	no malignant process	no malignant process	no malignant process	1	included
2	no indication to performe	2	2	2	1	1	2	1	no malignant process	no malignant process	no malignant process	no malignant process	no malignant process	1	included
2	no indication to performe	2	2	2	2	0	2	1	no malignant process	no malignant process	no malignant process	no malignant process	no malignant process	1	included
2	no indication to performe	2	2	2	1	0	2	1	no malignant process	no malignant process	no malignant process	no malignant process	no malignant process	1	included
2	no indication to performe	2	2	2	2	0	2	1	no malignant process	no malignant process	no malignant process	no malignant process	no malignant process	1	included
2	no indication to performe	2	2	2	1	0	2	1	no malignant process	no malignant process	no malignant process	no malignant process	no malignant process	1	included
2	no indication to performe	2	2	2	2	0	2	1	no malignant process	no malignant process	no malignant process	no malignant process	no malignant process	1	included
2	no indication to performe	2	2	2	2	0	2	1	no malignant process	no malignant process	no malignant process	no malignant process	no malignant process	1	included
2	no indication to performe	2	2	2	2	0	2	1	no malignant process	no malignant process	no malignant process	no malignant process	no malignant process	1	included
2	no indication to performe	2	2	2	2	1	2	1	no malignant process	no malignant process	no malignant process	no malignant process	no malignant process	1	included
2	no indication to performe	2	2	2	1	0	2	1	no malignant process	no malignant process	no malignant process	no malignant process	no malignant process	1	included
2	no indication to performe	2	2	2	2	1	2	1	no malignant process	no malignant process	no malignant process	no malignant process	no malignant process	1	included
2	no indication to performe	2	2	2	1	1	2	1	no malignant process	no malignant process	no malignant process	no malignant process	no malignant process	1	included
2	no indication to performe	2	2	2	1	0	2	1	no malignant process	no malignant process	no malignant process	no malignant process	no malignant process	1	included
2	no indication to performe	2	2	2	1	0	2	1	no malignant process	no malignant process	no malignant process	no malignant process	no malignant process	1	included
2	no indication to performe	2	2	2	2	1	2	1	no malignant process	no malignant process	no malignant process	no malignant process	no malignant process	1	included
2	no indication to performe	2	2	2	1	0	2	1	no malignant process	no malignant process	no malignant process	no malignant process	no malignant process	1	included
2	no indication to performe	2	2	2	2	0	2	1	no malignant process	no malignant process	no malignant process	no malignant process	no malignant process	1	included
2	no indication to performe	2	2	2	2	0	2	1	no malignant process	no malignant process	no malignant process	no malignant process	no malignant process	1	included
2	no indication to performe	2	2	2	2	0	2	1	no malignant process	no malignant process	no malignant process	no malignant process	no malignant process	1	included
2	no indication to performe	2	2	2	2	0	2	1	no malignant process	no malignant process	no malignant process	no malignant process	no malignant process	1	included
2	no indication to performe	2	2	2	2	0	2	1	no malignant process	no malignant process	no malignant process	no malignant process	no malignant process	1	included
2	no indication to performe	2	2	2	2	0	2	1	no malignant process	no malignant process	no malignant process	no malignant process	no malignant process	1	included
2	no indication to performe	2	2	2	2	0	2	1	no malignant process	no malignant process	no malignant process	no malignant process	no malignant process	1	included
2	no indication to performe	2	2	2	2	0	2	1	no malignant process	no malignant process	no malignant process	no malignant process	no malignant process	1	included
2	no indication to performe	2	2	2	2	1	2	1	no malignant process	no malignant process	no malignant process	no malignant process	no malignant process	1	included
2	no indication to performe	2	2	2	1	1	2	1	no malignant process	no malignant process	no malignant process	no malignant process	no malignant process	1	included
2	no indication to performe	2	2	2	2	0	2	1	no malignant process	no malignant process	no malignant process	no malignant process	no malignant process	1	included
2	no indication to performe	2	2	2	2	0	2	1	no malignant process	no malignant process	no malignant process	no malignant process	no malignant process	1	included
2	no indication to performe	2	2	2	2	0	2	1	no malignant process	no malignant process	no malignant process	no malignant process	no malignant process	1	included
2	no indication to performe	2	2	2	2	0	2	1	no malignant process	no malignant process	no malignant process	no malignant process	no malignant process	1	included
2	no indication to performe	2	2	2	2	0	2	1	no malignant process	no malignant process	no malignant process	no malignant process	no malignant process	1	included
2	no indication to performe	2	2	2	2	1	2	1	no malignant process	no malignant process	no malignant process	no malignant process	no malignant process	1	included
2	no indication to performe	2	2	2	2	0	2	1	no malignant process	no malignant process	no malignant process	no malignant process	no malignant process	1	included
2	no indication to performe	2	2	2	1	0	2	1	no malignant process	no malignant process	no malignant process	no malignant process	no malignant process	1	included
2	no indication to performe	2	2	2	2	0	2	1	no malignant process	no malignant process	no malignant process	no malignant process	no malignant process	1	included
2	no indication to performe	2	2	2	1	1	2	1	no malignant process	no malignant process	no malignant process	no malignant process	no malignant process	1	included
2	no indication to performe	2	2	2	1	0	2	1	no malignant process	no malignant process	no malignant process	no malignant process	no malignant process	1	included
2	no indication to performe	2	2	2	1	0	2	1	no malignant process	no malignant process	no malignant process	no malignant process	no malignant process	1	included
2	no indication to performe	2	2	2	2	0	2	1	no malignant process	no malignant process	no malignant process	no malignant process	no malignant process	1	included
2	no indication to performe	2	2	2	2	0	2	1	no malignant process	no malignant process	no malignant process	no malignant process	no malignant process	1	included
2	no indication to performe	2	2	2	2	1	2	1	no malignant process	no malignant process	no malignant process	no malignant process	no malignant process	1	included
2	no indication to performe	2	2	2	2	0	2	1	no malignant process	no malignant process	no malignant process	no malignant process	no malignant process	1	included
2	no indication to performe	2	2	2	1	0	2	1	no malignant process	no malignant process	no malignant process	no malignant process	no malignant process	1	included
2	no indication to performe	2	2	2	1	0	2	1	no malignant process	no malignant process	no malignant process	no malignant process	no malignant process	1	included
2	no indication to performe	2	2	2	1	0	2	1	no malignant process	no malignant process	no malignant process	no malignant process	no malignant process	1	included
2	no indication to performe	2	2	2	2	0	2	1	no malignant process	no malignant process	no malignant process	no malignant process	no malignant process	1	included
2	no indication to performe	2	2	2	2	0	2	1	no malignant process	no malignant process	no malignant process	no malignant process	no malignant process	1	included
2	no indication to performe	2	2	2	2	0	2	1	no malignant process	no malignant process	no malignant process	no malignant process	no malignant process	1	included
2	no indication to performe	2	2	2	2	0	2	1	no malignant process	no malignant process	no malignant process	no malignant process	no malignant process	1	included
2	no indication to performe	2	2	2	2	0	2	1	no malignant process	no malignant process	no malignant process	no malignant process	no malignant process	1	included
2	no indication to performe	2	2	2	2	0	2	1	no malignant process	no malignant process	no malignant process	no malignant process	no malignant process	1	included
2	no indication to performe	2	2	2	1	0	2	1	no malignant process	no malignant process	no malignant process	no malignant process	no malignant process	1	included
2	no indication to performe	2	2	2	2	0	2	1	no malignant process	no malignant process	no malignant process	no malignant process	no malignant process	1	included
2	no indication to performe	2	2	2	2	0	2	1	no malignant process	no malignant process	no malignant process	no malignant process	no malignant process	1	included
2	no indication to performe	2	2	2	2	0	2	1	no malignant process	no malignant process	no malignant process	no malignant process	no malignant process	1	included
2	no indication to performe	2	2	2	2	0	2	1	no malignant process	no malignant process	no malignant process	no malignant process	no malignant process	1	included
2	no indication to performe	2	2	2	2	0	2	1	no malignant process	no malignant process	no malignant process	no malignant process	no malignant process	1	included
2	no indication to performe	2	2	2	2	0	2	1	no malignant process	no malignant process	no malignant process	no malignant process	no malignant process	1	included
2	no indication to performe	2	2	2	2	1	2	1	no malignant process	no malignant process	no malignant process	no malignant process	no malignant process	1	included
2	no indication to performe	2	2	2	2	0	2	1	no malignant process	no malignant process	no malignant process	no malignant process	no malignant process	1	included
2	no indication to performe	2	2	2	2	0	2	1	no malignant process	no malignant process	no malignant process	no malignant process	no malignant process	1	included
2	no indication to performe	2	2	2	2	0	2	1	no malignant process	no malignant process	no malignant process	no malignant process	no malignant process	1	included
2	no indication to performe	2	2	2	2	0	2	1	no malignant process	no malignant process	no malignant process	no malignant process	no malignant process	1	included
2	no indication to performe	2	2	2	2	0	2	1	no malignant process	no malignant process	no malignant process	no malignant process	no malignant process	1	included
2	no indication to performe	2	2	2	2	0	2	1	no malignant process	no malignant process	no malignant process	no malignant process	no malignant process	1	included
2	no indication to performe	2	2	2	1	0	2	1	no malignant process	no malignant process	no malignant process	no malignant process	no malignant process	1	included
2	no indication to performe	2	2	2	2	0	2	1	no malignant process	no malignant process	no malignant process	no malignant process	no malignant process	1	included
2	no indication to performe	2	2	2	1	0	2	1	no malignant process	no malignant process	no malignant process	no malignant process	no malignant process	1	included
2	no indication to performe	2	2	2	2	0	2	1	no malignant process	no malignant process	no malignant process	no malignant process	no malignant process	1	included
2	no indication to performe	2	2	2	2	0	2	1	no malignant process	no malignant process	no malignant process	no malignant process	no malignant process	1	included
2	no indication to performe	2	2	2	2	0	2	1	no malignant process	no malignant process	no malignant process	no malignant process	no malignant process	1	included
2	no indication to performe	2	2	2	1	0	2	1	no malignant process	no malignant process	no malignant process	no malignant process	no malignant process	1	included
2	no indication to performe	2	2	2	1	0	2	1	no malignant process	no malignant process	no malignant process	no malignant process	no malignant process	1	included
2	no indication to performe	2	2	2	2	0	2	1	no malignant process	no malignant process	no malignant process	no malignant process	no malignant process	1	included
2	no indication to performe	2	2	2	2	0	2	1	no malignant process	no malignant process	no malignant process	no malignant process	no malignant process	1	included
2	no indication to performe	2	2	2	1	0	2	1	no malignant process	no malignant process	no malignant process	no malignant process	no malignant process	1	included
2	no indication to performe	2	2	2	1	0	2	1	no malignant process	no malignant process	no malignant process	no malignant process	no malignant process	1	included
2	no indication to performe	2	2	2	2	0	2	1	no malignant process	no malignant process	no malignant process	no malignant process	no malignant process	1	included
2	no indication to performe	2	2	2	2	0	2	1	no malignant process	no malignant process	no malignant process	no malignant process	no malignant process	1	included
2	no indication to performe	2	2	2	2	0	2	1	no malignant process	no malignant process	no malignant process	no malignant process	no malignant process	1	included
2	no indication to performe	2	2	2	2	1	2	1	no malignant process	no malignant process	no malignant process	no malignant process	no malignant process	1	included
2	no indication to performe	2	2	2	2	0	2	1	no malignant process	no malignant process	no malignant process	no malignant process	no malignant process	1	included
2	no indication to performe	2	2	2	1	0	2	1	no malignant process	no malignant process	no malignant process	no malignant process	no malignant process	1	included
2	no indication to performe	2	2	2	2	0	2	1	no malignant process	no malignant process	no malignant process	no malignant process	no malignant process	1	included
2	no indication to performe	2	2	2	2	0	2	1	no malignant process	no malignant process	no malignant process	no malignant process	no malignant process	1	included
2	no indication to performe	2	2	2	2	0	2	1	no malignant process	no malignant process	no malignant process	no malignant process	no malignant process	1	included
2	no indication to performe	2	2	2	2	0	2	1	no malignant process	no malignant process	no malignant process	no malignant process	no malignant process	1	included
2	no indication to performe	2	2	2	2	0	2	1	no malignant process	no malignant process	no malignant process	no malignant process	no malignant process	1	included
2	no indication to performe	2	2	2	2	1	2	1	no malignant process	no malignant process	no malignant process	no malignant process	no malignant process	1	included
2	no indication to performe	2	2	2	1	1	2	1	no malignant process	no malignant process	no malignant process	no malignant process	no malignant process	1	included
2	no indication to performe	2	2	2	2	0	2	1	no malignant process	no malignant process	no malignant process	no malignant process	no malignant process	1	included
2	no indication to performe	2	2	2	1	1	1	1	no malignant process	no malignant process	no malignant process	no malignant process	no malignant process	2	included
2	no indication to performe	2	2	2	2	1	1	1	no malignant process	no malignant process	no malignant process	no malignant process	no malignant process	2	included
2	no indication to performe	2	2	2	2	0	1	1	no malignant process	no malignant process	no malignant process	no malignant process	no malignant process	2	included
2	no indication to performe	2	2	2	2	0	1	1	no malignant process	no malignant process	no malignant process	no malignant process	no malignant process	2	included
2	no indication to performe	2	2	2	2	0	1	1	no malignant process	no malignant process	no malignant process	no malignant process	no malignant process	2	included
2	no indication to performe	2	2	2	1	1	1	1	no malignant process	no malignant process	no malignant process	no malignant process	no malignant process	2	included
2	no indication to performe	2	2	2	2	0	1	1	no malignant process	no malignant process	no malignant process	no malignant process	no malignant process	2	included
2	no indication to performe	2	2	2	2	0	1	1	no malignant process	no malignant process	no malignant process	no malignant process	no malignant process	2	included
2	no indication to performe	2	2	2	2	0	1	1	no malignant process	no malignant process	no malignant process	no malignant process	no malignant process	2	included
2	no indication to performe	2	2	2	1	0	1	1	no malignant process	no malignant process	no malignant process	no malignant process	no malignant process	2	included
2	no indication to performe	2	2	2	2	0	1	1	no malignant process	no malignant process	no malignant process	no malignant process	no malignant process	2	included
2	no indication to performe	2	2	2	2	0	1	1	no malignant process	no malignant process	no malignant process	no malignant process	no malignant process	2	included
2	no indication to performe	2	2	2	2	0	1	1	no malignant process	no malignant process	no malignant process	no malignant process	no malignant process	2	included
2	no indication to performe	2	2	2	2	0	1	1	no malignant process	no malignant process	no malignant process	no malignant process	no malignant process	2	included
2	no indication to performe	2	2	2	1	0	1	1	no malignant process	no malignant process	no malignant process	no malignant process	no malignant process	2	included
2	no indication to performe	2	2	2	1	0	1	1	no malignant process	no malignant process	no malignant process	no malignant process	no malignant process	2	included
2	no indication to performe	2	2	2	2	0	1	1	no malignant process	no malignant process	no malignant process	no malignant process	no malignant process	2	included
2	no indication to performe	2	2	2	2	0	1	1	no malignant process	no malignant process	no malignant process	no malignant process	no malignant process	2	included
2	no indication to performe	2	2	2	2	1	1	1	no malignant process	no malignant process	no malignant process	no malignant process	no malignant process	2	included
2	no indication to performe	2	2	2	2	0	1	1	no malignant process	no malignant process	no malignant process	no malignant process	no malignant process	2	included
2	no indication to performe	2	2	2	2	0	1	1	no malignant process	no malignant process	no malignant process	no malignant process	no malignant process	2	included
2	no indication to performe	2	2	2	2	0	1	1	no malignant process	no malignant process	no malignant process	no malignant process	no malignant process	2	included
2	no indication to performe	2	2	2	2	0	1	1	no malignant process	no malignant process	no malignant process	no malignant process	no malignant process	2	included
2	no indication to performe	2	2	2	2	0	1	1	no malignant process	no malignant process	no malignant process	no malignant process	no malignant process	2	included
2	no indication to performe	2	2	2	1	1	1	1	no malignant process	no malignant process	no malignant process	no malignant process	no malignant process	2	included
2	no indication to performe	2	2	2	2	0	1	1	no malignant process	no malignant process	no malignant process	no malignant process	no malignant process	2	included
2	no indication to performe	2	2	2	1	0	1	1	no malignant process	no malignant process	no malignant process	no malignant process	no malignant process	2	included
2	no indication to performe	2	2	2	2	0	1	1	no malignant process	no malignant process	no malignant process	no malignant process	no malignant process	2	included
2	no indication to performe	2	2	2	2	0	1	1	no malignant process	no malignant process	no malignant process	no malignant process	no malignant process	2	included
2	no indication to performe	2	2	2	2	0	1	1	no malignant process	no malignant process	no malignant process	no malignant process	no malignant process	2	included
2	no indication to performe	2	2	2	1	0	1	1	no malignant process	no malignant process	no malignant process	no malignant process	no malignant process	2	included
2	no indication to performe	2	2	2	2	1	1	1	no malignant process	no malignant process	no malignant process	no malignant process	no malignant process	2	included
2	no indication to performe	2	2	2	2	0	1	1	no malignant process	no malignant process	no malignant process	no malignant process	no malignant process	2	included
2	no indication to performe	2	2	2	2	0	1	1	no malignant process	no malignant process	no malignant process	no malignant process	no malignant process	2	included
2	no indication to performe	2	2	2	2	0	1	1	no malignant process	no malignant process	no malignant process	no malignant process	no malignant process	2	included
2	no indication to performe	2	2	2	2	0	1	1	no malignant process	no malignant process	no malignant process	no malignant process	no malignant process	2	included
2	no indication to performe	2	2	2	2	0	1	1	no malignant process	no malignant process	no malignant process	no malignant process	no malignant process	2	included
2	no indication to performe	2	2	2	2	1	1	1	no malignant process	no malignant process	no malignant process	no malignant process	no malignant process	2	included
2	no indication to performe	2	2	2	1	0	1	1	no malignant process	no malignant process	no malignant process	no malignant process	no malignant process	2	included
2	no indication to performe	2	2	2	2	0	1	1	no malignant process	no malignant process	no malignant process	no malignant process	no malignant process	2	included
2	no indication to performe	2	2	2	2	0	1	1	no malignant process	no malignant process	no malignant process	no malignant process	no malignant process	2	included
2	no indication to performe	2	2	2	2	0	1	1	no malignant process	no malignant process	no malignant process	no malignant process	no malignant process	2	included
2	no indication to performe	2	2	2	1	0	1	1	no malignant process	no malignant process	no malignant process	no malignant process	no malignant process	2	included
2	no indication to performe	2	2	2	2	0	1	1	no malignant process	no malignant process	no malignant process	no malignant process	no malignant process	2	included
2	no indication to performe	2	2	2	2	0	1	1	no malignant process	no malignant process	no malignant process	no malignant process	no malignant process	2	included
2	no indication to performe	2	2	2	1	0	1	1	no malignant process	no malignant process	no malignant process	no malignant process	no malignant process	2	included
2	no indication to performe	2	2	2	2	0	1	1	no malignant process	no malignant process	no malignant process	no malignant process	no malignant process	2	included
2	no indication to performe	2	2	2	2	0	1	1	no malignant process	no malignant process	no malignant process	no malignant process	no malignant process	2	included
2	no indication to performe	2	2	2	1	0	1	1	no malignant process	no malignant process	no malignant process	no malignant process	no malignant process	2	included
2	no indication to performe	2	2	2	2	0	1	1	no malignant process	no malignant process	no malignant process	no malignant process	no malignant process	2	included
2	no indication to performe	2	2	2	1	1	1	1	no malignant process	no malignant process	no malignant process	no malignant process	no malignant process	2	included
2	no indication to performe	2	2	2	1	0	1	1	no malignant process	no malignant process	no malignant process	no malignant process	no malignant process	2	included
2	no indication to performe	2	2	2	2	0	1	1	no malignant process	no malignant process	no malignant process	no malignant process	no malignant process	2	included
2	no indication to performe	2	2	2	1	0	1	1	no malignant process	no malignant process	no malignant process	no malignant process	no malignant process	2	included
2	no indication to performe	2	2	2	1	0	1	1	no malignant process	no malignant process	no malignant process	no malignant process	no malignant process	2	included
2	no indication to performe	2	2	2	2	0	1	1	no malignant process	no malignant process	no malignant process	no malignant process	no malignant process	2	included
2	no indication to performe	2	2	2	2	0	1	1	no malignant process	no malignant process	no malignant process	no malignant process	no malignant process	2	included
2	no indication to performe	2	2	2	1	0	1	1	no malignant process	no malignant process	no malignant process	no malignant process	no malignant process	2	included
2	no indication to performe	2	2	2	2	0	1	1	no malignant process	no malignant process	no malignant process	no malignant process	no malignant process	2	included
2	no indication to performe	2	2	2	1	0	1	1	no malignant process	no malignant process	no malignant process	no malignant process	no malignant process	2	included
2	no indication to performe	2	2	2	1	0	1	1	no malignant process	no malignant process	no malignant process	no malignant process	no malignant process	2	included
2	no indication to performe	2	2	2	2	0	1	1	no malignant process	no malignant process	no malignant process	no malignant process	no malignant process	2	included
2	no indication to performe	2	2	2	2	0	1	1	no malignant process	no malignant process	no malignant process	no malignant process	no malignant process	2	included
2	no indication to performe	2	2	2	2	1	1	1	no malignant process	no malignant process	no malignant process	no malignant process	no malignant process	2	included
2	no indication to performe	2	2	2	2	0	1	1	no malignant process	no malignant process	no malignant process	no malignant process	no malignant process	2	included
2	no indication to performe	2	2	2	2	0	1	1	no malignant process	no malignant process	no malignant process	no malignant process	no malignant process	2	included
2	no indication to performe	2	2	2	2	0	1	1	no malignant process	no malignant process	no malignant process	no malignant process	no malignant process	2	included
2	no indication to performe	2	2	2	1	0	1	1	no malignant process	no malignant process	no malignant process	no malignant process	no malignant process	2	included
2	no indication to performe	2	2	2	1	1	1	1	no malignant process	no malignant process	no malignant process	no malignant process	no malignant process	2	included
2	no indication to performe	2	2	2	1	0	1	1	no malignant process	no malignant process	no malignant process	no malignant process	no malignant process	2	included
2	no indication to performe	2	2	2	1	0	1	1	no malignant process	no malignant process	no malignant process	no malignant process	no malignant process	2	included
2	no indication to performe	2	2	2	1	0	1	1	no malignant process	no malignant process	no malignant process	no malignant process	no malignant process	2	included
2	no indication to performe	2	2	2	2	0	1	1	no malignant process	no malignant process	no malignant process	no malignant process	no malignant process	2	included
2	no indication to performe	2	2	2	2	0	1	1	no malignant process	no malignant process	no malignant process	no malignant process	no malignant process	2	included
2	no indication to performe	2	2	2	2	0	1	1	no malignant process	no malignant process	no malignant process	no malignant process	no malignant process	2	included
2	no indication to performe	2	2	2	1	1	1	1	no malignant process	no malignant process	no malignant process	no malignant process	no malignant process	2	included
2	no indication to performe	2	2	2	2	0	1	1	no malignant process	no malignant process	no malignant process	no malignant process	no malignant process	2	included
2	no indication to performe	2	2	2	1	0	1	1	no malignant process	no malignant process	no malignant process	no malignant process	no malignant process	2	included
2	no indication to performe	2	2	2	2	0	1	1	no malignant process	no malignant process	no malignant process	no malignant process	no malignant process	2	included
2	no indication to performe	2	2	2	1	0	1	1	no malignant process	no malignant process	no malignant process	no malignant process	no malignant process	2	included
2	no indication to performe	2	2	2	2	0	1	1	no malignant process	no malignant process	no malignant process	no malignant process	no malignant process	2	included
2	no indication to performe	2	2	2	2	0	1	1	no malignant process	no malignant process	no malignant process	no malignant process	no malignant process	2	included
2	no indication to performe	2	2	2	2	0	1	1	no malignant process	no malignant process	no malignant process	no malignant process	no malignant process	2	included
2	no indication to performe	2	2	2	2	1	1	1	no malignant process	no malignant process	no malignant process	no malignant process	no malignant process	2	included
2	no indication to performe	2	2	2	1	0	1	1	no malignant process	no malignant process	no malignant process	no malignant process	no malignant process	2	included
2	no indication to performe	2	2	2	2	1	1	1	no malignant process	no malignant process	no malignant process	no malignant process	no malignant process	2	included
2	no indication to performe	2	2	2	1	1	1	1	no malignant process	no malignant process	no malignant process	no malignant process	no malignant process	2	included
2	no indication to performe	2	2	2	1	0	1	1	no malignant process	no malignant process	no malignant process	no malignant process	no malignant process	2	included
2	no indication to performe	2	2	2	1	0	1	1	no malignant process	no malignant process	no malignant process	no malignant process	no malignant process	2	included
2	no indication to performe	2	2	2	2	1	1	1	no malignant process	no malignant process	no malignant process	no malignant process	no malignant process	2	included
2	no indication to performe	2	2	2	1	0	1	1	no malignant process	no malignant process	no malignant process	no malignant process	no malignant process	2	included
2	no indication to performe	2	2	2	2	0	1	1	no malignant process	no malignant process	no malignant process	no malignant process	no malignant process	2	included
2	no indication to performe	2	2	2	2	0	1	1	no malignant process	no malignant process	no malignant process	no malignant process	no malignant process	2	included
2	no indication to performe	2	2	2	2	0	1	1	no malignant process	no malignant process	no malignant process	no malignant process	no malignant process	2	included
2	no indication to performe	2	2	2	2	0	1	1	no malignant process	no malignant process	no malignant process	no malignant process	no malignant process	2	included
2	no indication to performe	2	2	2	2	0	1	1	no malignant process	no malignant process	no malignant process	no malignant process	no malignant process	2	included
2	no indication to performe	2	2	2	2	0	1	1	no malignant process	no malignant process	no malignant process	no malignant process	no malignant process	2	included
2	no indication to performe	2	2	2	2	0	1	1	no malignant process	no malignant process	no malignant process	no malignant process	no malignant process	2	included
2	no indication to performe	2	2	2	2	0	1	1	no malignant process	no malignant process	no malignant process	no malignant process	no malignant process	2	included
2	no indication to performe	2	2	2	2	1	1	1	no malignant process	no malignant process	no malignant process	no malignant process	no malignant process	2	included
2	no indication to performe	2	2	2	1	1	1	1	no malignant process	no malignant process	no malignant process	no malignant process	no malignant process	2	included
2	no indication to performe	2	2	2	2	0	1	1	no malignant process	no malignant process	no malignant process	no malignant process	no malignant process	2	included
2	no indication to performe	2	2	2	2	0	1	1	no malignant process	no malignant process	no malignant process	no malignant process	no malignant process	2	included
2	no indication to performe	2	2	2	2	0	1	1	no malignant process	no malignant process	no malignant process	no malignant process	no malignant process	2	included
2	no indication to performe	2	2	2	2	0	1	1	no malignant process	no malignant process	no malignant process	no malignant process	no malignant process	2	included
2	no indication to performe	2	2	2	2	0	1	1	no malignant process	no malignant process	no malignant process	no malignant process	no malignant process	2	included
2	no indication to performe	2	2	2	2	1	1	1	no malignant process	no malignant process	no malignant process	no malignant process	no malignant process	2	included
2	no indication to performe	2	2	2	2	0	1	1	no malignant process	no malignant process	no malignant process	no malignant process	no malignant process	2	included
2	no indication to performe	2	2	2	1	0	1	1	no malignant process	no malignant process	no malignant process	no malignant process	no malignant process	2	included
2	no indication to performe	2	2	2	2	0	1	1	no malignant process	no malignant process	no malignant process	no malignant process	no malignant process	2	included
2	no indication to performe	2	2	2	1	1	1	1	no malignant process	no malignant process	no malignant process	no malignant process	no malignant process	2	included
2	no indication to performe	2	2	2	1	0	1	1	no malignant process	no malignant process	no malignant process	no malignant process	no malignant process	2	included
2	no indication to performe	2	2	2	1	0	1	1	no malignant process	no malignant process	no malignant process	no malignant process	no malignant process	2	included
2	no indication to performe	2	2	2	2	0	1	1	no malignant process	no malignant process	no malignant process	no malignant process	no malignant process	2	included
2	no indication to performe	2	2	2	2	0	1	1	no malignant process	no malignant process	no malignant process	no malignant process	no malignant process	2	included
2	no indication to performe	2	2	2	2	1	1	1	no malignant process	no malignant process	no malignant process	no malignant process	no malignant process	2	included
2	no indication to performe	2	2	2	2	0	1	1	no malignant process	no malignant process	no malignant process	no malignant process	no malignant process	2	included
2	no indication to performe	2	2	2	1	0	1	1	no malignant process	no malignant process	no malignant process	no malignant process	no malignant process	2	included
2	no indication to performe	2	2	2	1	0	1	1	no malignant process	no malignant process	no malignant process	no malignant process	no malignant process	2	included
2	no indication to performe	2	2	2	1	0	1	1	no malignant process	no malignant process	no malignant process	no malignant process	no malignant process	2	included
2	no indication to performe	2	2	2	2	0	1	1	no malignant process	no malignant process	no malignant process	no malignant process	no malignant process	2	included
2	no indication to performe	2	2	2	2	0	1	1	no malignant process	no malignant process	no malignant process	no malignant process	no malignant process	2	included
2	no indication to performe	2	2	2	2	0	1	1	no malignant process	no malignant process	no malignant process	no malignant process	no malignant process	2	included
2	no indication to performe	2	2	2	2	0	1	1	no malignant process	no malignant process	no malignant process	no malignant process	no malignant process	2	included
2	no indication to performe	2	2	2	2	0	1	1	no malignant process	no malignant process	no malignant process	no malignant process	no malignant process	2	included
2	no indication to performe	2	2	2	2	0	1	1	no malignant process	no malignant process	no malignant process	no malignant process	no malignant process	2	included
2	no indication to performe	2	2	2	1	0	1	1	no malignant process	no malignant process	no malignant process	no malignant process	no malignant process	2	included
2	no indication to performe	2	2	2	2	0	1	1	no malignant process	no malignant process	no malignant process	no malignant process	no malignant process	2	included
2	no indication to performe	2	2	2	2	0	1	1	no malignant process	no malignant process	no malignant process	no malignant process	no malignant process	2	included
2	no indication to performe	2	2	2	2	0	1	1	no malignant process	no malignant process	no malignant process	no malignant process	no malignant process	2	included
2	no indication to performe	2	2	2	2	0	1	1	no malignant process	no malignant process	no malignant process	no malignant process	no malignant process	2	included
2	no indication to performe	2	2	2	2	0	1	1	no malignant process	no malignant process	no malignant process	no malignant process	no malignant process	2	included
2	no indication to performe	2	2	2	2	0	1	1	no malignant process	no malignant process	no malignant process	no malignant process	no malignant process	2	included
2	no indication to performe	2	2	2	2	1	1	1	no malignant process	no malignant process	no malignant process	no malignant process	no malignant process	2	included
2	no indication to performe	2	2	2	2	0	1	1	no malignant process	no malignant process	no malignant process	no malignant process	no malignant process	2	included
2	no indication to performe	2	2	2	2	0	1	1	no malignant process	no malignant process	no malignant process	no malignant process	no malignant process	2	included
2	no indication to performe	2	2	2	2	0	1	1	no malignant process	no malignant process	no malignant process	no malignant process	no malignant process	2	included
2	no indication to performe	2	2	2	2	0	1	1	no malignant process	no malignant process	no malignant process	no malignant process	no malignant process	2	included
2	no indication to performe	2	2	2	2	0	1	1	no malignant process	no malignant process	no malignant process	no malignant process	no malignant process	2	included
2	no indication to performe	2	2	2	2	0	1	1	no malignant process	no malignant process	no malignant process	no malignant process	no malignant process	2	included
2	no indication to performe	2	2	2	1	0	1	1	no malignant process	no malignant process	no malignant process	no malignant process	no malignant process	2	included
2	no indication to performe	2	2	2	2	0	1	1	no malignant process	no malignant process	no malignant process	no malignant process	no malignant process	2	included
2	no indication to performe	2	2	2	1	0	1	1	no malignant process	no malignant process	no malignant process	no malignant process	no malignant process	2	included
2	no indication to performe	2	2	2	2	0	1	1	no malignant process	no malignant process	no malignant process	no malignant process	no malignant process	2	included
2	no indication to performe	2	2	2	2	0	1	1	no malignant process	no malignant process	no malignant process	no malignant process	no malignant process	2	included
2	no indication to performe	2	2	2	2	0	1	1	no malignant process	no malignant process	no malignant process	no malignant process	no malignant process	2	included
2	no indication to performe	2	2	2	1	0	1	1	no malignant process	no malignant process	no malignant process	no malignant process	no malignant process	2	included
2	no indication to performe	2	2	2	1	0	1	1	no malignant process	no malignant process	no malignant process	no malignant process	no malignant process	2	included
2	no indication to performe	2	2	2	2	0	1	1	no malignant process	no malignant process	no malignant process	no malignant process	no malignant process	2	included
2	no indication to performe	2	2	2	2	0	1	1	no malignant process	no malignant process	no malignant process	no malignant process	no malignant process	2	included
2	no indication to performe	2	2	2	1	0	1	1	no malignant process	no malignant process	no malignant process	no malignant process	no malignant process	2	included
2	no indication to performe	2	2	2	1	0	1	1	no malignant process	no malignant process	no malignant process	no malignant process	no malignant process	2	included
2	no indication to performe	2	2	2	2	0	1	1	no malignant process	no malignant process	no malignant process	no malignant process	no malignant process	2	included
2	no indication to performe	2	2	2	2	0	1	1	no malignant process	no malignant process	no malignant process	no malignant process	no malignant process	2	included
2	no indication to performe	2	2	2	2	0	1	1	no malignant process	no malignant process	no malignant process	no malignant process	no malignant process	2	included
2	no indication to performe	2	2	2	2	1	1	1	no malignant process	no malignant process	no malignant process	no malignant process	no malignant process	2	included
2	no indication to performe	2	2	2	2	0	1	1	no malignant process	no malignant process	no malignant process	no malignant process	no malignant process	2	included
2	no indication to performe	2	2	2	1	0	1	1	no malignant process	no malignant process	no malignant process	no malignant process	no malignant process	2	included
2	no indication to performe	2	2	2	2	0	1	1	no malignant process	no malignant process	no malignant process	no malignant process	no malignant process	2	included
2	no indication to performe	2	2	2	2	0	1	1	no malignant process	no malignant process	no malignant process	no malignant process	no malignant process	2	included
2	no indication to performe	2	2	2	2	0	1	1	no malignant process	no malignant process	no malignant process	no malignant process	no malignant process	2	included
2	no indication to performe	2	2	2	2	0	1	1	no malignant process	no malignant process	no malignant process	no malignant process	no malignant process	2	included
2	no indication to performe	2	2	2	2	0	1	1	no malignant process	no malignant process	no malignant process	no malignant process	no malignant process	2	included
2	no indication to performe	2	2	2	2	1	1	1	no malignant process	no malignant process	no malignant process	no malignant process	no malignant process	2	included
2	no indication to performe	2	2	2	1	1	1	1	no malignant process	no malignant process	no malignant process	no malignant process	no malignant process	2	included
2	no indication to performe	2	2	2	2	0	1	1	no malignant process	no malignant process	no malignant process	no malignant process	no malignant process	2	included
2	no indication to performe	2	2	2	1	1	1	1	no malignant process	no malignant process	no malignant process	no malignant process	no malignant process	2	included
2	no indication to performe	2	2	2	2	1	1	1	no malignant process	no malignant process	no malignant process	no malignant process	no malignant process	2	included
2	no indication to performe	2	2	2	2	0	1	1	no malignant process	no malignant process	no malignant process	no malignant process	no malignant process	2	included
2	no indication to performe	2	2	2	2	0	1	1	no malignant process	no malignant process	no malignant process	no malignant process	no malignant process	2	included
2	no indication to performe	2	2	2	2	0	1	1	no malignant process	no malignant process	no malignant process	no malignant process	no malignant process	2	included
2	no indication to performe	2	2	2	1	1	1	1	no malignant process	no malignant process	no malignant process	no malignant process	no malignant process	2	included
2	no indication to performe	2	2	2	2	0	1	1	no malignant process	no malignant process	no malignant process	no malignant process	no malignant process	2	included
2	no indication to performe	2	2	2	2	0	1	1	no malignant process	no malignant process	no malignant process	no malignant process	no malignant process	2	included
2	no indication to performe	2	2	2	2	0	1	1	no malignant process	no malignant process	no malignant process	no malignant process	no malignant process	2	included
2	no indication to performe	2	2	2	1	0	1	1	no malignant process	no malignant process	no malignant process	no malignant process	no malignant process	2	included
2	no indication to performe	2	2	2	2	0	1	1	no malignant process	no malignant process	no malignant process	no malignant process	no malignant process	2	included
2	no indication to performe	2	2	2	2	0	1	1	no malignant process	no malignant process	no malignant process	no malignant process	no malignant process	2	included
2	no indication to performe	2	2	2	2	0	1	1	no malignant process	no malignant process	no malignant process	no malignant process	no malignant process	2	included
2	no indication to performe	2	2	2	2	0	1	1	no malignant process	no malignant process	no malignant process	no malignant process	no malignant process	2	included
2	no indication to performe	2	2	2	1	0	1	1	no malignant process	no malignant process	no malignant process	no malignant process	no malignant process	2	included
2	no indication to performe	2	2	2	1	0	1	1	no malignant process	no malignant process	no malignant process	no malignant process	no malignant process	2	included
2	no indication to performe	2	2	2	2	0	1	1	no malignant process	no malignant process	no malignant process	no malignant process	no malignant process	2	included
2	no indication to performe	2	2	2	2	0	1	1	no malignant process	no malignant process	no malignant process	no malignant process	no malignant process	2	included
2	no indication to performe	2	2	2	2	1	1	1	no malignant process	no malignant process	no malignant process	no malignant process	no malignant process	2	included
2	no indication to performe	2	2	2	2	0	1	1	no malignant process	no malignant process	no malignant process	no malignant process	no malignant process	2	included
2	no indication to performe	2	2	2	2	0	1	1	no malignant process	no malignant process	no malignant process	no malignant process	no malignant process	2	included
2	no indication to performe	2	2	2	2	0	1	1	no malignant process	no malignant process	no malignant process	no malignant process	no malignant process	2	included
2	no indication to performe	2	2	2	2	0	1	1	no malignant process	no malignant process	no malignant process	no malignant process	no malignant process	2	included
2	no indication to performe	2	2	2	2	0	1	1	no malignant process	no malignant process	no malignant process	no malignant process	no malignant process	2	included
2	no indication to performe	2	2	2	1	1	1	1	no malignant process	no malignant process	no malignant process	no malignant process	no malignant process	2	included
2	no indication to performe	2	2	2	2	0	1	1	no malignant process	no malignant process	no malignant process	no malignant process	no malignant process	2	included
2	no indication to performe	2	2	2	1	0	1	1	no malignant process	no malignant process	no malignant process	no malignant process	no malignant process	2	included
2	no indication to performe	2	2	2	2	0	1	1	no malignant process	no malignant process	no malignant process	no malignant process	no malignant process	2	included
2	no indication to performe	2	2	2	2	0	1	1	no malignant process	no malignant process	no malignant process	no malignant process	no malignant process	2	included
2	no indication to performe	2	2	2	2	0	1	1	no malignant process	no malignant process	no malignant process	no malignant process	no malignant process	2	included
2	no indication to performe	2	2	2	1	0	1	1	no malignant process	no malignant process	no malignant process	no malignant process	no malignant process	2	included
2	no indication to performe	2	2	2	2	1	1	1	no malignant process	no malignant process	no malignant process	no malignant process	no malignant process	2	included
2	no indication to performe	2	2	2	2	0	1	1	no malignant process	no malignant process	no malignant process	no malignant process	no malignant process	2	included
2	no indication to performe	2	2	2	2	0	1	1	no malignant process	no malignant process	no malignant process	no malignant process	no malignant process	2	included
2	no indication to performe	2	2	2	2	0	1	1	no malignant process	no malignant process	no malignant process	no malignant process	no malignant process	2	included
2	no indication to performe	2	2	2	2	0	1	1	no malignant process	no malignant process	no malignant process	no malignant process	no malignant process	2	included
2	no indication to performe	2	2	2	2	0	1	1	no malignant process	no malignant process	no malignant process	no malignant process	no malignant process	2	included
2	no indication to performe	2	2	2	2	1	1	1	no malignant process	no malignant process	no malignant process	no malignant process	no malignant process	2	included
2	no indication to performe	2	2	2	1	0	1	1	no malignant process	no malignant process	no malignant process	no malignant process	no malignant process	2	included
2	no indication to performe	2	2	2	2	0	1	1	no malignant process	no malignant process	no malignant process	no malignant process	no malignant process	2	included
2	no indication to performe	2	2	2	2	1	1	1	no malignant process	no malignant process	no malignant process	no malignant process	no malignant process	2	included
2	no indication to performe	2	2	2	2	0	1	1	no malignant process	no malignant process	no malignant process	no malignant process	no malignant process	2	included
2	no indication to performe	2	2	2	1	0	1	1	no malignant process	no malignant process	no malignant process	no malignant process	no malignant process	2	included
2	no indication to performe	2	2	2	2	0	1	1	no malignant process	no malignant process	no malignant process	no malignant process	no malignant process	2	included
2	no indication to performe	2	2	2	2	1	1	1	no malignant process	no malignant process	no malignant process	no malignant process	no malignant process	2	included
2	no indication to performe	2	2	2	1	0	1	1	no malignant process	no malignant process	no malignant process	no malignant process	no malignant process	2	included
2	no indication to performe	2	2	2	2	0	1	1	no malignant process	no malignant process	no malignant process	no malignant process	no malignant process	2	included
2	no indication to performe	2	2	2	2	1	1	1	no malignant process	no malignant process	no malignant process	no malignant process	no malignant process	2	included
2	no indication to performe	2	2	2	1	0	1	1	no malignant process	no malignant process	no malignant process	no malignant process	no malignant process	2	included
2	no indication to performe	2	2	2	2	0	1	1	no malignant process	no malignant process	no malignant process	no malignant process	no malignant process	2	included
2	no indication to performe	2	2	2	1	1	1	1	no malignant process	no malignant process	no malignant process	no malignant process	no malignant process	2	included
2	no indication to performe	2	2	2	1	0	1	1	no malignant process	no malignant process	no malignant process	no malignant process	no malignant process	2	included
2	no indication to performe	2	2	2	2	0	1	1	no malignant process	no malignant process	no malignant process	no malignant process	no malignant process	2	included
2	no indication to performe	2	2	2	1	1	1	1	no malignant process	no malignant process	no malignant process	no malignant process	no malignant process	2	included
2	no indication to performe	2	2	2	1	0	1	1	no malignant process	no malignant process	no malignant process	no malignant process	no malignant process	2	included
2	no indication to performe	2	2	2	2	0	1	1	no malignant process	no malignant process	no malignant process	no malignant process	no malignant process	2	included
2	no indication to performe	2	2	2	2	1	1	1	no malignant process	no malignant process	no malignant process	no malignant process	no malignant process	2	included
2	no indication to performe	2	2	2	1	0	1	1	no malignant process	no malignant process	no malignant process	no malignant process	no malignant process	2	included
2	no indication to performe	2	2	2	2	0	1	1	no malignant process	no malignant process	no malignant process	no malignant process	no malignant process	2	included
2	no indication to performe	2	2	2	1	1	1	1	no malignant process	no malignant process	no malignant process	no malignant process	no malignant process	2	included
2	no indication to performe	2	2	2	1	0	1	1	no malignant process	no malignant process	no malignant process	no malignant process	no malignant process	2	included
2	no indication to performe	2	2	2	2	0	1	1	no malignant process	no malignant process	no malignant process	no malignant process	no malignant process	2	included
2	no indication to performe	2	2	2	2	0	1	1	no malignant process	no malignant process	no malignant process	no malignant process	no malignant process	2	included
2	no indication to performe	2	2	2	2	1	1	1	no malignant process	no malignant process	no malignant process	no malignant process	no malignant process	2	included
2	no indication to performe	2	2	2	2	0	1	1	no malignant process	no malignant process	no malignant process	no malignant process	no malignant process	2	included
2	no indication to performe	2	2	2	2	0	1	1	no malignant process	no malignant process	no malignant process	no malignant process	no malignant process	2	included
2	no indication to performe	2	2	2	2	1	1	1	no malignant process	no malignant process	no malignant process	no malignant process	no malignant process	2	included
2	no indication to performe	2	2	2	1	0	1	1	no malignant process	no malignant process	no malignant process	no malignant process	no malignant process	2	included
2	no indication to performe	2	2	2	1	1	1	1	no malignant process	no malignant process	no malignant process	no malignant process	no malignant process	2	included
2	no indication to performe	2	2	2	1	0	1	1	no malignant process	no malignant process	no malignant process	no malignant process	no malignant process	2	included
2	no indication to performe	2	2	2	1	0	1	1	no malignant process	no malignant process	no malignant process	no malignant process	no malignant process	2	included
2	no indication to performe	2	2	2	1	0	1	1	no malignant process	no malignant process	no malignant process	no malignant process	no malignant process	2	included
2	no indication to performe	2	2	2	2	0	1	1	no malignant process	no malignant process	no malignant process	no malignant process	no malignant process	2	included
2	no indication to performe	2	2	2	2	1	1	1	no malignant process	no malignant process	no malignant process	no malignant process	no malignant process	2	included
2	no indication to performe	2	2	2	2	0	1	1	no malignant process	no malignant process	no malignant process	no malignant process	no malignant process	2	included
2	no indication to performe	2	2	2	1	1	1	1	no malignant process	no malignant process	no malignant process	no malignant process	no malignant process	2	included
2	no indication to performe	2	2	2	2	0	1	1	no malignant process	no malignant process	no malignant process	no malignant process	no malignant process	2	included
2	no indication to performe	2	2	2	1	0	1	1	no malignant process	no malignant process	no malignant process	no malignant process	no malignant process	2	included
2	no indication to performe	2	2	2	2	0	1	1	no malignant process	no malignant process	no malignant process	no malignant process	no malignant process	2	included
2	no indication to performe	2	2	2	1	0	1	1	no malignant process	no malignant process	no malignant process	no malignant process	no malignant process	2	included
2	no indication to performe	2	2	2	2	0	1	1	no malignant process	no malignant process	no malignant process	no malignant process	no malignant process	2	included
2	no indication to performe	2	2	2	2	0	1	1	no malignant process	no malignant process	no malignant process	no malignant process	no malignant process	2	included
2	no indication to performe	2	2	2	2	0	1	1	no malignant process	no malignant process	no malignant process	no malignant process	no malignant process	2	included
2	no indication to performe	2	2	2	2	1	1	1	no malignant process	no malignant process	no malignant process	no malignant process	no malignant process	2	included
2	no indication to performe	2	2	2	1	0	1	1	no malignant process	no malignant process	no malignant process	no malignant process	no malignant process	2	included
2	no indication to performe	2	2	2	2	1	1	1	no malignant process	no malignant process	no malignant process	no malignant process	no malignant process	2	included
2	no indication to performe	2	2	2	1	1	1	1	no malignant process	no malignant process	no malignant process	no malignant process	no malignant process	2	included
2	no indication to performe	2	2	2	1	0	1	1	no malignant process	no malignant process	no malignant process	no malignant process	no malignant process	2	included
2	no indication to performe	2	2	2	1	0	1	1	no malignant process	no malignant process	no malignant process	no malignant process	no malignant process	2	included
2	no indication to performe	2	2	2	2	1	1	1	no malignant process	no malignant process	no malignant process	no malignant process	no malignant process	2	included
2	no indication to performe	2	2	2	1	0	1	1	no malignant process	no malignant process	no malignant process	no malignant process	no malignant process	2	included
2	no indication to performe	2	2	2	2	0	1	1	no malignant process	no malignant process	no malignant process	no malignant process	no malignant process	2	included
2	no indication to performe	2	2	2	2	0	1	1	no malignant process	no malignant process	no malignant process	no malignant process	no malignant process	2	included
2	no indication to performe	2	2	2	2	0	1	1	no malignant process	no malignant process	no malignant process	no malignant process	no malignant process	2	included
2	no indication to performe	2	2	2	2	0	1	1	no malignant process	no malignant process	no malignant process	no malignant process	no malignant process	2	included
2	no indication to performe	2	2	2	2	0	1	1	no malignant process	no malignant process	no malignant process	no malignant process	no malignant process	2	included
2	no indication to performe	2	2	2	2	0	1	1	no malignant process	no malignant process	no malignant process	no malignant process	no malignant process	2	included
2	no indication to performe	2	2	2	2	0	1	1	no malignant process	no malignant process	no malignant process	no malignant process	no malignant process	2	included
2	no indication to performe	2	2	2	2	0	1	1	no malignant process	no malignant process	no malignant process	no malignant process	no malignant process	2	included
2	no indication to performe	2	2	2	2	1	1	1	no malignant process	no malignant process	no malignant process	no malignant process	no malignant process	2	included
2	no indication to performe	2	2	2	1	1	1	1	no malignant process	no malignant process	no malignant process	no malignant process	no malignant process	2	included
2	no indication to performe	2	2	2	2	0	1	1	no malignant process	no malignant process	no malignant process	no malignant process	no malignant process	2	included
2	no indication to performe	2	2	2	2	0	1	1	no malignant process	no malignant process	no malignant process	no malignant process	no malignant process	2	included
2	no indication to performe	2	2	2	2	0	1	1	no malignant process	no malignant process	no malignant process	no malignant process	no malignant process	2	included
2	no indication to performe	2	2	2	2	0	1	1	no malignant process	no malignant process	no malignant process	no malignant process	no malignant process	2	included
2	no indication to performe	2	2	2	2	0	1	1	no malignant process	no malignant process	no malignant process	no malignant process	no malignant process	2	included
2	no indication to performe	2	2	2	2	1	1	1	no malignant process	no malignant process	no malignant process	no malignant process	no malignant process	2	included
2	no indication to performe	2	2	2	2	0	1	1	no malignant process	no malignant process	no malignant process	no malignant process	no malignant process	2	included
2	no indication to performe	2	2	2	1	0	1	1	no malignant process	no malignant process	no malignant process	no malignant process	no malignant process	2	included
2	no indication to performe	2	2	2	2	0	1	1	no malignant process	no malignant process	no malignant process	no malignant process	no malignant process	2	included
2	no indication to performe	2	2	2	1	1	1	1	no malignant process	no malignant process	no malignant process	no malignant process	no malignant process	2	included
2	no indication to performe	2	2	2	1	0	1	1	no malignant process	no malignant process	no malignant process	no malignant process	no malignant process	2	included
2	no indication to performe	2	2	2	1	0	1	1	no malignant process	no malignant process	no malignant process	no malignant process	no malignant process	2	included
2	no indication to performe	2	2	2	2	0	1	1	no malignant process	no malignant process	no malignant process	no malignant process	no malignant process	2	included
2	no indication to performe	2	2	2	2	0	1	1	no malignant process	no malignant process	no malignant process	no malignant process	no malignant process	2	included
2	no indication to performe	2	2	2	2	1	1	1	no malignant process	no malignant process	no malignant process	no malignant process	no malignant process	2	included
2	no indication to performe	2	2	2	2	0	1	1	no malignant process	no malignant process	no malignant process	no malignant process	no malignant process	2	included
2	no indication to performe	2	2	2	1	0	1	1	no malignant process	no malignant process	no malignant process	no malignant process	no malignant process	2	included
2	no indication to performe	2	2	2	1	0	1	1	no malignant process	no malignant process	no malignant process	no malignant process	no malignant process	2	included
2	no indication to performe	2	2	2	1	0	1	1	no malignant process	no malignant process	no malignant process	no malignant process	no malignant process	2	included
2	no indication to performe	2	2	2	2	0	1	1	no malignant process	no malignant process	no malignant process	no malignant process	no malignant process	2	included
2	no indication to performe	2	2	2	2	0	1	1	no malignant process	no malignant process	no malignant process	no malignant process	no malignant process	2	included
2	no indication to performe	2	2	2	2	0	1	1	no malignant process	no malignant process	no malignant process	no malignant process	no malignant process	2	included
2	no indication to performe	2	2	2	2	0	1	1	no malignant process	no malignant process	no malignant process	no malignant process	no malignant process	2	included
2	no indication to performe	2	2	2	2	1	1	1	no malignant process	no malignant process	no malignant process	no malignant process	no malignant process	2	included
2	no indication to performe	2	2	2	2	0	1	1	no malignant process	no malignant process	no malignant process	no malignant process	no malignant process	2	included
2	no indication to performe	2	2	2	1	0	1	1	no malignant process	no malignant process	no malignant process	no malignant process	no malignant process	2	included
2	no indication to performe	2	2	2	2	0	1	1	no malignant process	no malignant process	no malignant process	no malignant process	no malignant process	2	included
2	no indication to performe	2	2	2	2	0	1	1	no malignant process	no malignant process	no malignant process	no malignant process	no malignant process	2	included
2	no indication to performe	2	2	2	2	0	1	1	no malignant process	no malignant process	no malignant process	no malignant process	no malignant process	2	included
2	no indication to performe	2	2	2	2	0	1	1	no malignant process	no malignant process	no malignant process	no malignant process	no malignant process	2	included
2	no indication to performe	2	2	2	2	1	1	1	no malignant process	no malignant process	no malignant process	no malignant process	no malignant process	2	included
2	no indication to performe	2	2	2	2	0	1	1	no malignant process	no malignant process	no malignant process	no malignant process	no malignant process	2	included
2	no indication to performe	2	2	2	2	1	1	1	no malignant process	no malignant process	no malignant process	no malignant process	no malignant process	2	included
2	no indication to performe	2	2	2	2	0	1	1	no malignant process	no malignant process	no malignant process	no malignant process	no malignant process	2	included
2	no indication to performe	2	2	2	2	0	1	1	no malignant process	no malignant process	no malignant process	no malignant process	no malignant process	2	included
2	no indication to performe	2	2	2	2	0	1	1	no malignant process	no malignant process	no malignant process	no malignant process	no malignant process	2	included
2	no indication to performe	2	2	2	2	0	1	1	no malignant process	no malignant process	no malignant process	no malignant process	no malignant process	2	included
2	no indication to performe	2	2	2	2	0	1	1	no malignant process	no malignant process	no malignant process	no malignant process	no malignant process	2	included
2	no indication to performe	2	2	2	2	0	1	1	no malignant process	no malignant process	no malignant process	no malignant process	no malignant process	2	included
2	no indication to performe	2	2	2	1	0	1	1	no malignant process	no malignant process	no malignant process	no malignant process	no malignant process	2	included
2	no indication to performe	2	2	2	2	0	1	1	no malignant process	no malignant process	no malignant process	no malignant process	no malignant process	2	included
2	no indication to performe	2	2	2	1	0	1	1	no malignant process	no malignant process	no malignant process	no malignant process	no malignant process	2	included
2	no indication to performe	2	2	2	2	1	1	1	no malignant process	no malignant process	no malignant process	no malignant process	no malignant process	2	included
2	no indication to performe	2	2	2	2	0	1	1	no malignant process	no malignant process	no malignant process	no malignant process	no malignant process	2	included
2	no indication to performe	2	2	2	2	0	1	1	no malignant process	no malignant process	no malignant process	no malignant process	no malignant process	2	included
2	no indication to performe	2	2	2	1	0	1	1	no malignant process	no malignant process	no malignant process	no malignant process	no malignant process	2	included
2	no indication to performe	2	2	2	1	0	1	1	no malignant process	no malignant process	no malignant process	no malignant process	no malignant process	2	included
2	no indication to performe	2	2	2	2	0	1	1	no malignant process	no malignant process	no malignant process	no malignant process	no malignant process	2	included
2	no indication to performe	2	2	2	2	0	1	1	no malignant process	no malignant process	no malignant process	no malignant process	no malignant process	2	included
2	no indication to performe	2	2	2	1	0	1	1	no malignant process	no malignant process	no malignant process	no malignant process	no malignant process	2	included
2	no indication to performe	2	2	2	1	1	1	1	no malignant process	no malignant process	no malignant process	no malignant process	no malignant process	2	included
2	no indication to performe	2	2	2	2	0	1	1	no malignant process	no malignant process	no malignant process	no malignant process	no malignant process	2	included
2	no indication to performe	2	2	2	2	0	1	1	no malignant process	no malignant process	no malignant process	no malignant process	no malignant process	2	included
2	no indication to performe	2	2	2	2	0	1	1	no malignant process	no malignant process	no malignant process	no malignant process	no malignant process	2	included
2	no indication to performe	2	2	2	2	1	1	1	no malignant process	no malignant process	no malignant process	no malignant process	no malignant process	2	included
2	no indication to performe	2	2	2	2	0	1	1	no malignant process	no malignant process	no malignant process	no malignant process	no malignant process	2	included
2	no indication to performe	2	2	2	1	1	1	1	no malignant process	no malignant process	no malignant process	no malignant process	no malignant process	2	included
2	no indication to performe	2	2	2	2	0	1	1	no malignant process	no malignant process	no malignant process	no malignant process	no malignant process	2	included
2	no indication to performe	2	2	2	2	0	1	1	no malignant process	no malignant process	no malignant process	no malignant process	no malignant process	2	included
2	no indication to performe	2	2	2	2	0	1	1	no malignant process	no malignant process	no malignant process	no malignant process	no malignant process	2	included
2	no indication to performe	2	2	2	2	0	1	1	no malignant process	no malignant process	no malignant process	no malignant process	no malignant process	2	included
2	no indication to performe	2	2	2	2	0	1	1	no malignant process	no malignant process	no malignant process	no malignant process	no malignant process	2	included
2	no indication to performe	2	2	2	2	1	1	1	no malignant process	no malignant process	no malignant process	no malignant process	no malignant process	2	included
2	no indication to performe	2	2	2	1	1	1	1	no malignant process	no malignant process	no malignant process	no malignant process	no malignant process	2	included
2	no indication to performe	2	2	2	2	0	1	1	no malignant process	no malignant process	no malignant process	no malignant process	no malignant process	2	included
2	no indication to performe	2	2	2	1	1	1	1	no malignant process	no malignant process	no malignant process	no malignant process	no malignant process	2	included
2	no indication to performe	2	2	2	2	1	1	1	no malignant process	no malignant process	no malignant process	no malignant process	no malignant process	2	included
2	no indication to performe	2	2	2	2	0	1	1	no malignant process	no malignant process	no malignant process	no malignant process	no malignant process	2	included
2	no indication to performe	2	2	2	2	1	1	1	no malignant process	no malignant process	no malignant process	no malignant process	no malignant process	2	included
2	no indication to performe	2	2	2	2	0	1	1	no malignant process	no malignant process	no malignant process	no malignant process	no malignant process	2	included
2	no indication to performe	2	2	2	1	1	1	1	no malignant process	no malignant process	no malignant process	no malignant process	no malignant process	2	included
2	no indication to performe	2	2	2	2	0	1	1	no malignant process	no malignant process	no malignant process	no malignant process	no malignant process	2	included
2	no indication to performe	2	2	2	2	0	1	1	no malignant process	no malignant process	no malignant process	no malignant process	no malignant process	2	included
2	no indication to performe	2	2	2	2	0	1	1	no malignant process	no malignant process	no malignant process	no malignant process	no malignant process	2	included
2	no indication to performe	2	2	2	1	0	1	1	no malignant process	no malignant process	no malignant process	no malignant process	no malignant process	2	included
2	no indication to performe	2	2	2	2	0	1	1	no malignant process	no malignant process	no malignant process	no malignant process	no malignant process	2	included
2	no indication to performe	2	2	2	2	1	1	1	no malignant process	no malignant process	no malignant process	no malignant process	no malignant process	2	included
2	no indication to performe	2	2	2	2	0	1	1	no malignant process	no malignant process	no malignant process	no malignant process	no malignant process	2	included
2	no indication to performe	2	2	2	2	0	1	1	no malignant process	no malignant process	no malignant process	no malignant process	no malignant process	2	included
2	no indication to performe	2	2	2	1	0	1	1	no malignant process	no malignant process	no malignant process	no malignant process	no malignant process	2	included
2	no indication to performe	2	2	2	1	0	1	1	no malignant process	no malignant process	no malignant process	no malignant process	no malignant process	2	included
2	no indication to performe	2	2	2	2	0	1	1	no malignant process	no malignant process	no malignant process	no malignant process	no malignant process	2	included
2	no indication to performe	2	2	2	2	0	1	1	no malignant process	no malignant process	no malignant process	no malignant process	no malignant process	2	included
2	no indication to performe	2	2	2	2	1	1	1	no malignant process	no malignant process	no malignant process	no malignant process	no malignant process	2	included
2	no indication to performe	2	2	2	2	0	1	1	no malignant process	no malignant process	no malignant process	no malignant process	no malignant process	2	included
2	no indication to performe	2	2	2	2	0	1	1	no malignant process	no malignant process	no malignant process	no malignant process	no malignant process	2	included
2	no indication to performe	2	2	2	2	0	1	1	no malignant process	no malignant process	no malignant process	no malignant process	no malignant process	2	included
2	no indication to performe	2	2	2	2	1	1	1	no malignant process	no malignant process	no malignant process	no malignant process	no malignant process	2	included
2	no indication to performe	2	2	2	2	0	1	1	no malignant process	no malignant process	no malignant process	no malignant process	no malignant process	2	included
2	no indication to performe	2	2	2	1	1	1	1	no malignant process	no malignant process	no malignant process	no malignant process	no malignant process	2	included
2	no indication to performe	2	2	2	2	0	1	1	no malignant process	no malignant process	no malignant process	no malignant process	no malignant process	2	included
2	no indication to performe	2	2	2	1	0	1	1	no malignant process	no malignant process	no malignant process	no malignant process	no malignant process	2	included
2	no indication to performe	2	2	2	2	0	1	1	no malignant process	no malignant process	no malignant process	no malignant process	no malignant process	2	included
2	no indication to performe	2	2	2	2	0	1	1	no malignant process	no malignant process	no malignant process	no malignant process	no malignant process	2	included
2	no indication to performe	2	2	2	2	0	1	1	no malignant process	no malignant process	no malignant process	no malignant process	no malignant process	2	included
2	no indication to performe	2	2	2	1	0	1	1	no malignant process	no malignant process	no malignant process	no malignant process	no malignant process	2	included
2	no indication to performe	2	2	2	2	1	1	1	no malignant process	no malignant process	no malignant process	no malignant process	no malignant process	2	included
2	no indication to performe	2	2	2	2	0	1	1	no malignant process	no malignant process	no malignant process	no malignant process	no malignant process	2	included
2	no indication to performe	2	2	2	2	0	1	1	no malignant process	no malignant process	no malignant process	no malignant process	no malignant process	2	included
2	no indication to performe	2	2	2	2	1	1	1	no malignant process	no malignant process	no malignant process	no malignant process	no malignant process	2	included
2	no indication to performe	2	2	2	2	0	1	1	no malignant process	no malignant process	no malignant process	no malignant process	no malignant process	2	included
2	no indication to performe	2	2	2	2	0	1	1	no malignant process	no malignant process	no malignant process	no malignant process	no malignant process	2	included
2	no indication to performe	2	2	2	2	1	1	1	no malignant process	no malignant process	no malignant process	no malignant process	no malignant process	2	included
2	no indication to performe	2	2	2	1	0	1	1	no malignant process	no malignant process	no malignant process	no malignant process	no malignant process	2	included
2	no indication to performe	2	2	2	2	0	1	1	no malignant process	no malignant process	no malignant process	no malignant process	no malignant process	2	included
2	no indication to performe	2	2	2	2	0	1	1	no malignant process	no malignant process	no malignant process	no malignant process	no malignant process	2	included
2	no indication to performe	2	2	2	2	0	1	1	no malignant process	no malignant process	no malignant process	no malignant process	no malignant process	2	included
2	no indication to performe	2	2	2	1	1	1	1	no malignant process	no malignant process	no malignant process	no malignant process	no malignant process	2	included
2	no indication to performe	2	2	2	2	0	1	1	no malignant process	no malignant process	no malignant process	no malignant process	no malignant process	2	included
2	no indication to performe	2	2	2	2	0	1	1	no malignant process	no malignant process	no malignant process	no malignant process	no malignant process	2	included
2	no indication to performe	2	2	2	1	0	1	1	no malignant process	no malignant process	no malignant process	no malignant process	no malignant process	2	included
2	no indication to performe	2	2	2	2	0	1	1	no malignant process	no malignant process	no malignant process	no malignant process	no malignant process	2	included
2	no indication to performe	2	2	2	2	0	1	1	no malignant process	no malignant process	no malignant process	no malignant process	no malignant process	2	included
2	no indication to performe	2	2	2	1	0	1	1	no malignant process	no malignant process	no malignant process	no malignant process	no malignant process	2	included
2	no indication to performe	2	2	2	2	0	1	1	no malignant process	no malignant process	no malignant process	no malignant process	no malignant process	2	included
2	no indication to performe	2	2	2	1	1	1	1	no malignant process	no malignant process	no malignant process	no malignant process	no malignant process	2	included
2	no indication to performe	2	2	2	1	0	1	1	no malignant process	no malignant process	no malignant process	no malignant process	no malignant process	2	included
2	no indication to performe	2	2	2	2	0	1	1	no malignant process	no malignant process	no malignant process	no malignant process	no malignant process	2	included
2	no indication to performe	2	2	2	1	0	1	1	no malignant process	no malignant process	no malignant process	no malignant process	no malignant process	2	included
2	no indication to performe	2	2	2	1	0	1	1	no malignant process	no malignant process	no malignant process	no malignant process	no malignant process	2	included
2	no indication to performe	2	2	2	2	0	1	1	no malignant process	no malignant process	no malignant process	no malignant process	no malignant process	2	included
2	no indication to performe	2	2	2	2	1	1	1	no malignant process	no malignant process	no malignant process	no malignant process	no malignant process	2	included
2	no indication to performe	2	2	2	1	0	1	1	no malignant process	no malignant process	no malignant process	no malignant process	no malignant process	2	included
2	no indication to performe	2	2	2	2	0	1	1	no malignant process	no malignant process	no malignant process	no malignant process	no malignant process	2	included
2	no indication to performe	2	2	2	1	0	1	1	no malignant process	no malignant process	no malignant process	no malignant process	no malignant process	2	included
2	no indication to performe	2	2	2	1	0	1	1	no malignant process	no malignant process	no malignant process	no malignant process	no malignant process	2	included
2	no indication to performe	2	2	2	2	0	1	1	no malignant process	no malignant process	no malignant process	no malignant process	no malignant process	2	included
2	no indication to performe	2	2	2	2	1	1	1	no malignant process	no malignant process	no malignant process	no malignant process	no malignant process	2	included
2	no indication to performe	2	2	2	2	1	1	1	no malignant process	no malignant process	no malignant process	no malignant process	no malignant process	2	included
2	no indication to performe	2	2	2	2	0	1	1	no malignant process	no malignant process	no malignant process	no malignant process	no malignant process	2	included
2	no indication to performe	2	2	2	2	0	1	1	no malignant process	no malignant process	no malignant process	no malignant process	no malignant process	2	included
2	no indication to performe	2	2	2	2	0	1	1	no malignant process	no malignant process	no malignant process	no malignant process	no malignant process	2	included
2	no indication to performe	2	2	2	1	0	1	1	no malignant process	no malignant process	no malignant process	no malignant process	no malignant process	2	included
2	no indication to performe	2	2	2	1	1	1	1	no malignant process	no malignant process	no malignant process	no malignant process	no malignant process	2	included
2	no indication to performe	2	2	2	1	0	1	1	no malignant process	no malignant process	no malignant process	no malignant process	no malignant process	2	included
2	no indication to performe	2	2	2	1	0	1	1	no malignant process	no malignant process	no malignant process	no malignant process	no malignant process	2	included
2	no indication to performe	2	2	2	1	1	1	1	no malignant process	no malignant process	no malignant process	no malignant process	no malignant process	2	included
2	no indication to performe	2	2	2	2	0	1	1	no malignant process	no malignant process	no malignant process	no malignant process	no malignant process	2	included
2	no indication to performe	2	2	2	2	0	1	1	no malignant process	no malignant process	no malignant process	no malignant process	no malignant process	2	included
2	no indication to performe	2	2	2	2	0	1	1	no malignant process	no malignant process	no malignant process	no malignant process	no malignant process	2	included
2	no indication to performe	2	2	2	1	1	1	1	no malignant process	no malignant process	no malignant process	no malignant process	no malignant process	2	included
2	no indication to performe	2	2	2	2	0	1	1	no malignant process	no malignant process	no malignant process	no malignant process	no malignant process	2	included
2	no indication to performe	2	2	2	1	0	1	1	no malignant process	no malignant process	no malignant process	no malignant process	no malignant process	2	included
2	no indication to performe	2	2	2	2	0	1	1	no malignant process	no malignant process	no malignant process	no malignant process	no malignant process	2	included
2	no indication to performe	2	2	2	1	0	1	1	no malignant process	no malignant process	no malignant process	no malignant process	no malignant process	2	included
2	no indication to performe	2	2	2	2	1	1	1	no malignant process	no malignant process	no malignant process	no malignant process	no malignant process	2	included
2	no indication to performe	2	2	2	2	0	1	1	no malignant process	no malignant process	no malignant process	no malignant process	no malignant process	2	included
2	no indication to performe	2	2	2	2	0	1	1	no malignant process	no malignant process	no malignant process	no malignant process	no malignant process	2	included
2	no indication to performe	2	2	2	2	1	1	1	no malignant process	no malignant process	no malignant process	no malignant process	no malignant process	2	included
2	no indication to performe	2	2	2	1	0	1	1	no malignant process	no malignant process	no malignant process	no malignant process	no malignant process	2	included
2	no indication to performe	2	2	2	2	1	1	1	no malignant process	no malignant process	no malignant process	no malignant process	no malignant process	2	included
2	no indication to performe	2	2	2	1	1	1	1	no malignant process	no malignant process	no malignant process	no malignant process	no malignant process	2	included
2	no indication to performe	2	2	2	1	0	1	1	no malignant process	no malignant process	no malignant process	no malignant process	no malignant process	2	included
2	no indication to performe	2	2	2	1	1	1	1	no malignant process	no malignant process	no malignant process	no malignant process	no malignant process	2	included
2	no indication to performe	2	2	2	2	1	1	1	no malignant process	no malignant process	no malignant process	no malignant process	no malignant process	2	included
2	no indication to performe	2	2	2	1	0	1	1	no malignant process	no malignant process	no malignant process	no malignant process	no malignant process	2	included
2	no indication to performe	2	2	2	2	0	1	1	no malignant process	no malignant process	no malignant process	no malignant process	no malignant process	2	included
2	no indication to performe	2	2	2	2	0	1	1	no malignant process	no malignant process	no malignant process	no malignant process	no malignant process	2	included
2	no indication to performe	2	2	2	2	0	1	1	no malignant process	no malignant process	no malignant process	no malignant process	no malignant process	2	included
2	no indication to performe	2	2	2	2	0	1	1	no malignant process	no malignant process	no malignant process	no malignant process	no malignant process	2	included
2	no indication to performe	2	2	2	2	0	1	1	no malignant process	no malignant process	no malignant process	no malignant process	no malignant process	2	included
2	no indication to performe	2	2	2	2	0	1	1	no malignant process	no malignant process	no malignant process	no malignant process	no malignant process	2	included
2	no indication to performe	2	2	2	2	1	1	1	no malignant process	no malignant process	no malignant process	no malignant process	no malignant process	2	included
2	no indication to performe	2	2	2	2	0	1	1	no malignant process	no malignant process	no malignant process	no malignant process	no malignant process	2	included
2	no indication to performe	2	2	2	2	1	1	1	no malignant process	no malignant process	no malignant process	no malignant process	no malignant process	2	included
2	no indication to performe	2	2	2	1	1	1	1	no malignant process	no malignant process	no malignant process	no malignant process	no malignant process	2	included
2	no indication to performe	2	2	2	2	0	1	1	no malignant process	no malignant process	no malignant process	no malignant process	no malignant process	2	included
2	no indication to performe	2	2	2	2	0	1	1	no malignant process	no malignant process	no malignant process	no malignant process	no malignant process	2	included
2	no indication to performe	2	2	2	2	0	1	1	no malignant process	no malignant process	no malignant process	no malignant process	no malignant process	2	included
2	no indication to performe	2	2	2	2	0	1	1	no malignant process	no malignant process	no malignant process	no malignant process	no malignant process	2	included
2	no indication to performe	2	2	2	2	0	1	1	no malignant process	no malignant process	no malignant process	no malignant process	no malignant process	2	included
2	no indication to performe	2	2	2	2	1	1	1	no malignant process	no malignant process	no malignant process	no malignant process	no malignant process	2	included
2	no indication to performe	2	2	2	2	0	1	1	no malignant process	no malignant process	no malignant process	no malignant process	no malignant process	2	included
2	no indication to performe	2	2	2	1	1	1	1	no malignant process	no malignant process	no malignant process	no malignant process	no malignant process	2	included
2	no indication to performe	2	2	2	2	0	1	1	no malignant process	no malignant process	no malignant process	no malignant process	no malignant process	2	included
2	no indication to performe	2	2	2	1	1	1	1	no malignant process	no malignant process	no malignant process	no malignant process	no malignant process	2	included
2	no indication to performe	2	2	2	1	0	1	1	no malignant process	no malignant process	no malignant process	no malignant process	no malignant process	2	included
2	no indication to performe	2	2	2	1	0	1	1	no malignant process	no malignant process	no malignant process	no malignant process	no malignant process	2	included
2	no indication to performe	2	2	2	2	0	1	1	no malignant process	no malignant process	no malignant process	no malignant process	no malignant process	2	included
2	no indication to performe	2	2	2	2	0	1	1	no malignant process	no malignant process	no malignant process	no malignant process	no malignant process	2	included
2	no indication to performe	2	2	2	2	1	1	1	no malignant process	no malignant process	no malignant process	no malignant process	no malignant process	2	included
2	no indication to performe	2	2	2	2	0	1	1	no malignant process	no malignant process	no malignant process	no malignant process	no malignant process	2	included
2	no indication to performe	2	2	2	1	0	1	1	no malignant process	no malignant process	no malignant process	no malignant process	no malignant process	2	included
2	no indication to performe	2	2	2	1	1	1	1	no malignant process	no malignant process	no malignant process	no malignant process	no malignant process	2	included
2	no indication to performe	2	2	2	1	0	1	1	no malignant process	no malignant process	no malignant process	no malignant process	no malignant process	2	included
2	no indication to performe	2	2	2	2	0	1	1	no malignant process	no malignant process	no malignant process	no malignant process	no malignant process	2	included
2	no indication to performe	2	2	2	2	0	1	1	no malignant process	no malignant process	no malignant process	no malignant process	no malignant process	2	included
2	no indication to performe	2	2	2	2	0	1	1	no malignant process	no malignant process	no malignant process	no malignant process	no malignant process	2	included
2	no indication to performe	2	2	2	2	0	1	1	no malignant process	no malignant process	no malignant process	no malignant process	no malignant process	2	included
2	no indication to performe	2	2	2	2	0	1	1	no malignant process	no malignant process	no malignant process	no malignant process	no malignant process	2	included
2	no indication to performe	2	2	2	2	0	1	1	no malignant process	no malignant process	no malignant process	no malignant process	no malignant process	2	included
2	no indication to performe	2	2	2	1	1	1	1	no malignant process	no malignant process	no malignant process	no malignant process	no malignant process	2	included
2	no indication to performe	2	2	2	2	0	1	1	no malignant process	no malignant process	no malignant process	no malignant process	no malignant process	2	included
2	no indication to performe	2	2	2	2	0	1	1	no malignant process	no malignant process	no malignant process	no malignant process	no malignant process	2	included
2	no indication to performe	2	2	2	2	0	1	1	no malignant process	no malignant process	no malignant process	no malignant process	no malignant process	2	included
2	no indication to performe	2	2	2	2	0	1	1	no malignant process	no malignant process	no malignant process	no malignant process	no malignant process	2	included
2	no indication to performe	2	2	2	2	0	1	1	no malignant process	no malignant process	no malignant process	no malignant process	no malignant process	2	included
2	no indication to performe	2	2	2	2	0	1	1	no malignant process	no malignant process	no malignant process	no malignant process	no malignant process	2	included
2	no indication to performe	2	2	2	2	1	1	1	no malignant process	no malignant process	no malignant process	no malignant process	no malignant process	2	included
2	no indication to performe	2	2	2	2	1	1	1	no malignant process	no malignant process	no malignant process	no malignant process	no malignant process	2	included
2	no indication to performe	2	2	2	2	0	1	1	no malignant process	no malignant process	no malignant process	no malignant process	no malignant process	2	included
2	no indication to performe	2	2	2	2	0	1	1	no malignant process	no malignant process	no malignant process	no malignant process	no malignant process	2	included
2	no indication to performe	2	2	2	2	0	1	1	no malignant process	no malignant process	no malignant process	no malignant process	no malignant process	2	included
2	no indication to performe	2	2	2	2	0	1	1	no malignant process	no malignant process	no malignant process	no malignant process	no malignant process	2	included
2	no indication to performe	2	2	2	2	0	1	1	no malignant process	no malignant process	no malignant process	no malignant process	no malignant process	2	included
2	no indication to performe	2	2	2	1	0	1	1	no malignant process	no malignant process	no malignant process	no malignant process	no malignant process	2	included
2	no indication to performe	2	2	2	2	0	1	1	no malignant process	no malignant process	no malignant process	no malignant process	no malignant process	2	included
2	no indication to performe	2	2	2	1	0	1	1	no malignant process	no malignant process	no malignant process	no malignant process	no malignant process	2	included
2	no indication to performe	2	2	2	2	0	1	1	no malignant process	no malignant process	no malignant process	no malignant process	no malignant process	2	included
[truncated: 608 more rows]
